# Supplementary material for: CUL1-Mediated Organelle Fission Pathway Inhibits the Development of Chronic Obstructive Pulmonary Disease
Source: Comput Math Methods Med. 2020 May 26;2020:5390107. doi: 10.1155/2020/5390107 (PMC7271281; doi:10.1155/2020/5390107)
Supplement: Supplementary Materials — Table S1: differential gene expression in disease samples. Table S2: functions and pathways of modular gene participation. Table S3: the ncRNA pivot that regulates modules. Table S4: the TF pivot that regulates modules. [file 5390107.f1.zip]

Archive with 4 entries (4 files):
- Table S1. Differential gene expression in disease samples.xlsx
- Table S2. Functions and Pathways of Modular Gene Participation.xlsx
- Table S3. The ncRNA-pivot that regulates modules.xlsx
- Table S4. The TF-pivot that regulates modules.xlsx
