# Supplementary material for: CUL1-Mediated Organelle Fission Pathway Inhibits the Development of Chronic Obstructive Pulmonary Disease
Source: Comput Math Methods Med. 2020 May 26;2020:5390107. doi: 10.1155/2020/5390107 (PMC7271281; doi:10.1155/2020/5390107)
Supplement: Supplementary Materials — Table S1: differential gene expression in disease samples. Table S2: functions and pathways of modular gene participation. Table S3: the ncRNA pivot that regulates modules. Table S4: the TF pivot that regulates modules. [file 5390107.f1.zip › Table S1. Differential gene expression in disease samples.xlsx]

## Sheet: Gene_result
Table S1. Differential gene expression in disease samples
Symbol
NAT9
RBPMS
POLL
NCOR1
ATL2
ARFGEF2
COL4A3BP
MFAP5
KLF10
TAF5
RPS6KB2
ARL6IP6
DCBLD1
MED13L
HIC2
COLEC12
NAPEPLD
SLC20A1
ABCB9
SLC25A32
DLG2
PHKA1
PPIL4
TRAK1
SFT2D3
JUNB
RRAGD
TK1
ARL4D
ATP6V1C1
SNN
EIF2AK4
FBXW8
YWHAQ
ZNF585A
DMTF1
C1orf43
PXDN
B4GALT2
WDR19
SMARCC1
TMEM161B
TMTC3
NDUFAF7
SLC4A7
FAM83G
FAM189A1
DYRK1A
HNRNPDL
RS1
C14orf2
MSANTD4
SRD5A1
ZNF507
STXBP5
GIPC1
CTNNBL1
ITGA1
PRKCA
JADE3
DHX40
SLC25A12
HUWE1
PQLC2
TTLL12
RB1
RBMS1
SPIN3
SAT1
FNDC3B
PCGF3
N4BP2L2
TCEA1
MAPKAPK5
CFL2
C20orf194
ZNF211
VANGL2
LRRC42
EGLN3
SESN1
NAGA
DOK3
PNISR
2018-09-11
MYLIP
ASCC3
PSKH1
FAM89A
DAGLA
KPNA4
PHOSPHO2-KLHL23
VGLL3
ZNF548
KATNBL1
BLOC1S2
CCND2
QKI
COL4A2
LIN28A
PIM2
KIF5C
ARAP2
PLEKHB2
FZD7
TBC1D14
EPHA4
WLS
ACER3
E2F1
BRF2
VTA1
GPX7
GFOD1
NEFM
SEMA4F
SESN2
GAREM1
SPRYD7
CDK17
ATXN7L3
SMS
ALDH7A1
DUSP1
CDC25A
FAM122A
NUFIP2
KLHL14
TMED5
SLC6A15
LAMA1
FZD4
HDAC5
SETD4
ERP29
UBE2V1
MOGS
KCNJ2
NME6
ESRRA
TPST2
RGPD6
HNRNPC
APBB3
CORO1A
HSD17B11
IL10RB
PPT2
IGSF3
SPTBN4
SEC22A
MBNL2
OPA3
RAVER1
MOSPD3
TRANK1
RQCD1
SEC24D
WDR48
ROCK1
PFKFB3
FAM13C
CCT3
SLC4A4
LIMK2
TMPO
PLCXD3
DARS2
UBXN8
THYN1
ERCC6
BCAT1
UHRF2
BASP1
CTPS1
LSS
STAT2
PPM1A
IGF1R
PARVA
ZNF740
FBXW4
UNK
CLIP1
MEX3C
SUCLG2
ARID1B
GABRG1
PLEKHG4
FAM43A
ETS1
CHIC1
SENP5
GNA13
H2AFV
HOXC11
ARAP3
KIAA0895L
TMEM184B
INTS6L
AIFM1
SERPINE2
AHR
RBM39
MBNL1
COPS3
UBE3C
EHMT2
SSH1
BRI3BP
COL15A1
ATP6V1F
KCNG3
COX6B1
THOP1
SAP30L
INTS7
TRAPPC1
SORBS3
NCOA7
MEIS3
MARCKSL1
TRMT13
POGLUT1
CYP2U1
MYBL1
SH3RF3
FDPS
LIX1L
NOM1
YEATS2
APH1A
NID2
CDK14
LEFTY1
RNF11
HOMER1
CBR4
SNX6
NGF
TRAF1
ATP6V1G1
VCPIP1
GOLGA4
DYNC2H1
BTBD3
FAM104A
FAM96A
OTUD6B
TXLNA
COPZ1
SLC35A5
ATG16L1
ADH5
FAF2
PARP16
AGO4
RTKN
FAM84B
RAI14
FBXO32
ZNF417
GNPTAB
PBX1
RNF7
BLOC1S6
STYX
CCSAP
TTLL5
TMEM41A
RABGEF1
RASGRP1
E2F2
APP
STRN
KIF3B
C14orf105
PIK3IP1
REPS1
KLHL5
DIP2C
RAD9A
CNOT6L
CDC34
COX14
TPM2
FAM118A
SPATA13
CREB1
NCBP3
FNIP1
TMEM143
TRAPPC13
TRMT1L
RIOK3
PTPRG
VAV3
ERO1A
PHC3
OGFOD2
ERBB4
RPUSD3
IGF2BP1
SKA3
CHRNA5
EIF4G2
ANAPC15
CALU
BIRC6
CCNYL1
TMEM144
DMWD
DPP3
ATG10
GALNT13
SLC45A4
FAXC
TNFRSF10B
TMEM216
ARID1A
MTCL1
USP47
RNF8
MIEF1
COIL
EIF2S2
IKBKE
HIPK1
TMEM64
AK4
NIPAL4
PTGES2
GDPD1
GALNT7
HECTD4
RAB5B
GLB1
MKL1
YWHAB
FUT11
SLC12A2
CAMK2D
CEP83
CCDC64
LUC7L3
TP53
RGS16
GOLT1B
PRDM1
WARS2
PPP3CA
AP1S1
COL4A5
FGF5
SNX1
PLAGL2
C1orf131
NCAPD2
CD80
MTHFD1
NR1I2
RNF44
ZNF584
CEP57
IREB2
FMNL3
YBX1
SF3A3
TRIM41
LIN28B
ZKSCAN1
RAD23B
EFCAB6
IL13
MEF2C
SH3BGRL
RFWD3
BTF3
DHDDS
METTL6
PTS
SNRPB
IQGAP2
AGO3
IRF2
NSMCE2
CECR6
EPC2
NPEPL1
WDR46
MBD1
KIAA0922
PAG1
AHCYL2
KIF21A
IQGAP1
FUT4
ATG12
PTPN3
TMEM110
MCU
IGF2BP2
RNF5
DEDD
RGL2
TCEANC
CYB561
TNFSF10
CCNJ
C12orf49
MAGEA3
PXT1
ELMOD2
PURB
C3orf17
GATM
VASH2
PRKAR1A
DLST
WDR47
RDX
GPAT3
LTA4H
MKRN1
SRGAP2
TAOK1
FAM222B
OLR1
NEK3
WDFY3
CCNG1
PAX3
ZNRF3
SZT2
BIN3
POC1B-GALNT4
CMTM7
MED13
HOXC4
ZNF555
POLA2
SC5D
SEMA3F
TMEM165
ADPGK
TXLNG
EFHC2
PRR14L
PIK3R1
TSPAN6
ACP1
ZCCHC11
AAK1
FNTB
ABCC2
IKZF3
MYCBP
CNIH4
ATXN1L
ZNF354A
ACOT9
TMEM110-MUSTN1
NDUFS2
UBA1
ZNF823
PEX11B
CAP2
SMIM3
PRIM2
TM9SF4
NFKB1
B4GALT4
GOLGA5
SLCO3A1
RAB19
RUNX1T1
ZNF623
ABCC5
MOB1B
SLC39A14
TBC1D5
ILKAP
RASSF8
SETD7
SON
PDCD6IP
PAK6
SH3BP5
ARHGAP8
SLC35A2
SLC12A6
WNK3
LZTFL1
HSPA4L
KMT2D
MTX3
DYRK2
PACRGL
FAM32A
ATF7IP
C4orf32
KRR1
NAV1
PFN2
SLC16A9
GPAT4
YPEL2
CD276
IRGQ
PARPBP
CRBN
SLC25A44
SCHIP1
STK4
LIMD2
AMD1
MLLT4
IMPAD1
XYLT2
IGF2
PLAUR
TMC7
KIF5B
BAG2
SLC25A27
ZNF451
REEP1
DNAJA2
SEMA4D
TMEM11
HSPA14
BCL9L
FNDC3A
RNF144B
ZNF583
GSR
ANKRD12
ZSCAN25
SENP1
COL3A1
RPS3A
SURF4
ARPIN
CHD4
RGPD5
TRMT10B
TOR1AIP2
SMCR8
C5orf42
SPAG1
FAM175B
ZNF710
ARHGAP1
ZSCAN9
C1RL
SMPDL3B
ZBTB24
SBK1
ARMCX1
PDLIM7
TANC1
GOT2
YTHDF3
FBLN1
POU2F1
WISP2
VPS25
KIAA1328
CD99
PLXNA2
SLC5A6
NUDT5
SPATS2
GGA3
RAG1
LDOC1
MTMR9
PPARGC1A
SEC14L1
PPP3R1
ACER2
SLC2A12
DVL3
BNC2
GPC4
TM4SF1
MAGT1
FXYD5
DAB2IP
FAM83D
SNX2
GTF3C5
ABL2
PPP1R15B
ZC3HAV1L
HMGA1
HABP4
HOXA6
MAPK9
KRTAP19-1
PITPNM3
FAM160B2
GCN1
PRPF38B
PTK2
C10orf88
CSNK2A1
VEZT
CANT1
UBA6
MYCL
DDI2
NRBF2
PAFAH2
ITGA3
OXA1L
FOXN3
CPEB4
ENTPD7
RNFT1
ND1
BTG2
PTP4A1
CLASP2
SPRTN
LRRC37A2
PUS7L
ZNF557
CASP3
MAP2K7
CAMK2G
C19orf54
ZMYM1
ARHGAP28
FAM189B
SCYL2
PDCD11
TRIM45
EIF4A2
STRADA
CRKL
SIKE1
RCCD1
MBD6
IFNGR1
UBOX5
IPO9
MFSD11
GFOD2
FBXO22
MGAT4C
ZFAND4
GPR156
TET2
MPHOSPH9
STX17
PRDM2
RNMT
ATP2B4
RAB8B
MARS
PRKCH
MAGEA12
USP15
FUT10
BAX
EOGT
PPP2R1B
ARL5A
TOPBP1
ITGA11
UHRF1
SRSF10
CHTOP
DPH3
CYB5A
EFHD2
PDZD8
UBE2G2
CEP120
ABT1
SNX4
KMT2A
EBAG9
SH2B3
CDC42SE1
BACH2
CTDP1
LIPA
CDKN1B
UBAP2
BTN2A1
ANAPC13
ZNF516
WWP2
DCAF15
MEF2D
TAF9B
TCF4
C17orf53
RORA
COG1
CBL
VCL
ZNF879
DDIT3
MLEC
RALY
SIM2
F11R
EDC4
PHACTR4
CRY2
2018-03-01
POLR3A
LAPTM4B
SMARCAL1
WDR37
MFSD8
TRMO
SLC35G1
ADRB1
SP110
FBXL12
GPR63
CERCAM
TMEM2
FREM2
ACTR1A
VGLL4
ANAPC16
PTPRE
SENP2
PSMD11
LMAN2L
PCIF1
ZNF566
MMGT1
AEN
SYVN1
ZNF287
BMP2
XXYLT1
TBC1D12
WBSCR22
ARF1
CPEB2
ADRB2
RAB15
PARD6B
ACVR1C
PREB
MGAT4B
ELMSAN1
PPP4R1
ZNF697
PDE12
PCNX1
GPRIN3
FKBP3
THAP2
GOSR2
RPS16
TEX10
EDEM3
TRIM33
CAMSAP1
PSMA2
SULF2
MTR
SPIN1
NUP98
NOL4L
GABPA
GOLGA7
FBXW2
APPBP2
TMOD2
CHD9
ZNF652
RBM12B
C11orf84
RAB2B
EPHA5
TUBGCP3
BZW1
KPNA6
KLHL26
YOD1
PCDH19
CCL3
CWC25
LRP6
PLXND1
RABEP1
GCNT4
GRB10
TMEM189-UBE2V1
ACSL4
ZNF28
DTX2
EGLN2
ZNF629
DENND4C
KLHL24
RBM43
CPNE1
STARD3NL
MRPL35
RNF13
KCNC1
PIK3C2A
PAQR3
MRS2
SNX11
SMC1A
INSR
RPL35A
NUDT15
ZBTB37
LIMD1
DYNLT1
DRAM1
TUSC2
CREBZF
CLN3
XKR8
PGGT1B
SMCHD1
USP32
ZBTB26
CD59
ATP6
MAPK11
MYD88
PGM3
IQCB1
FAM173B
ACTA1
DIAPH2
ITPKC
EPB41
HOXC5
CYTH3
ARMT1
KLF9
ARL8B
MFSD4A
ZNF264
MAB21L3
DDX46
NOLC1
GABBR1
TDP1
DPH5
PTBP2
UGGT1
MSMO1
HNRNPUL1
SLC39A9
FZD9
DIABLO
RAB11FIP1
RAB11FIP5
FBXL3
GAS7
PTPRD
AASS
BTF3L4
SNRPC
EBI3
SALL3
POM121C
EIF3A
DND1
SMAD2
WAC
SKIDA1
FBN1
MPV17
USP20
SMAP2
UTRN
TAF5L
C19orf47
TMEM104
TRIM71
MYO1F
CPEB3
CMTM6
SMUG1
MEPCE
OCIAD1
STOX2
ZSWIM5
ABCC1
PDSS1
CCDC25
HIF1A
TRIM2
CHD7
ENTHD2
CDYL
EOMES
B4GALNT3
ARMC8
ZNF543
IGF2BP3
FRAS1
TMCO6
SMAP1
FXN
SLC10A7
FICD
OTUD3
SMG7
HS2ST1
ZNF443
IQCK
THBS1
GAPVD1
FYCO1
HIST2H2BF
KAT2B
TTLL11
SOCS1
RNF125
SLC7A6
RASAL2
SGK494
ARPP19
TEC
TMEM135
KLF4
LOC113230
SUCO
FOXRED1
UBN2
C1orf21
IRF2BP2
EPHA7
CAND1
MYH10
STON2
AHCTF1
RNF20
FKTN
HNRNPF
LSM11
SV2A
MFSD6
2018-03-05
ADH1B
UBE2T
SF1
PAK1
DIP2A
SHOC2
WEE1
PPP1R8
ERI2
CXorf57
TMEM173
CELF2
FARSA
PXMP4
BRD3
KLHDC8B
HMGA2
PHACTR2
KIAA0319L
SLC11A2
SOX6
PTPN9
SLC25A24
SDR42E1
RBFOX2
ESD
ADIPOR2
TRAF7
GPD1L
GPM6B
KDM3A
AASDHPPT
SERPINB9
HOXC8
AKAP17A
RABL2A
ST7L
HECTD2
ANKRA2
TSEN15
ANKRD49
DNA2
LHFPL2
ATF7
ETNK1
ALDH1L2
TMEM189
KLHL15
CNBP
MED6
DNAJC5
DDTL
ICMT
DSTN
GJC1
ELK4
SCRIB
RBMXL1
KLHL30
CCNT2
GNS
TPCN2
ASH1L
ZNF746
ADSL
UPP2
ZNF627
PNKD
HIST2H2BE
FBXL19
E2F8
TBKBP1
MTERF4
TFAP2A
SLC22A23
DCBLD2
STAT3
FAM120B
KCNJ11
ZNF362
LRCH4
BMPR1B
GCFC2
DUSP6
AKT3
DOPEY1
EDC3
P4HA2
SPTSSA
ESYT1
HOXB4
ITGB8
TRIM65
TUBB2A
MMS22L
ADAMTS1
SOX11
TMED4
VPS33A
PTGR1
C9orf40
TOP2A
UHRF1BP1
IL2RB
NRAS
NPC1
MTFR1L
CNOT7
PARP9
MDM2
FOPNL
DNER
PIGG
2018-03-09
CASP9
PRNP
EIF3J
GPR137
CHAC2
AMMECR1L
RMI2
PLA2G15
LAMC1
ZFP36L1
PCNX3
IL16
BAHD1
PNRC1
SLC31A1
AMPD2
C9orf72
HMGN2
BACH1
EEF2
KIF27
HNRNPA3
SYNJ2BP
CMAS
PARS2
ZNF614
SLC35D2
EFNA3
GDA
PITRM1
C5orf22
TMEM241
RRBP1
RPL36A
ZNF181
GNG5
CSRNP3
TLN1
LECT2
NXT2
MZF1
TCERG1
ANKRD39
C6orf120
MSH6
KREMEN1
ERCC6L2
ADPRH
TMEM192
WDR6
KPNA1
TMED7
RPUSD2
MNT
ELK3
AURKA
ADSS
RPL37
COPB2
MAPK1IP1L
PDP2
KIFC2
EIF4A3
ERN1
SLC16A14
ABHD13
FANCC
CLIP4
FAM171A2
APTX
ARHGEF7
SUMO1
DNAH9
NAT14
ADRBK2
KANSL1L
EGFR
NPTX1
C19orf53
FMO4
MPP3
SGSH
PBX2
AMMECR1
CRK
RHD
CS
SLC30A7
RORC
RPS4X
CASC3
CSNK1E
MAP4K4
TMEM43
ND2
TSPAN12
ESRP1
LILRB4
INO80D
CCDC71L
TRIM16L
PDE7A
TMA16
CACNG4
IKBKAP
LRIG2
TRIM4
LRRC17
RTCA
LRIG3
FANCD2
IGDCC4
PHF8
ZSWIM4
ARHGEF26
PRKG1
RPL4
SNX16
RAB18
PKN3
ADCY9
ARRDC4
PPIA
ADAM9
CEP55
DLGAP4
FAS
UTP4
OGG1
EDN1
ZNF232
NDST2
GPX3
BEGAIN
RPS10
C2orf69
IL6
BAZ1B
RRN3
CEP170B
ACAD9
CD55
PRRG1
TPRG1L
PDCL
DDX19B
NNT
NLK
MTDH
CCDC28A
RANBP2
LRRC8B
PPFIA1
CRYBG3
COX1
ZFYVE26
PLOD1
CCT5
CRB1
LCOR
JPH4
NSUN5
TXNRD3NB
NAA20
SETD5
TMEM123
DPF2
RPL28
ADAM15
TINF2
RASL10B
UTP15
XPO7
MPHOSPH8
ALDOC
RPS15A
CIAO1
PANX2
POLR2D
C15orf41
SRI
PAM
FAM105A
LTN1
NUDT8
MTMR2
KLHL8
SRGN
NPHP3
POU3F2
ESPL1
THUMPD1
PLCG2
UBE2J1
LRFN4
L3HYPDH
VEZF1
PCMTD2
B3GAT2
CABLES2
C1GALT1
NARS
PPP1R2
BSDC1
TSG101
BTG1
SEC24C
HOXA1
MYOM2
ZNF792
COL1A1
NCDN
PPARA
USP14
PPP2CB
ATP6V1B2
ZMAT3
STK33
ZDBF2
POC1A
LIPT2
THEM4
PRSS22
COL5A1
HIST1H1D
BICD2
CORO1B
INADL
GCNT1
ZNF256
OPRM1
PIGN
ZBTB5
PA2G4
ZNF282
BLCAP
CACNB2
MCCC2
THAP12
INSIG1
DEPDC5
NF2
CACHD1
KIAA2026
ST3GAL1
PAPD4
FOXP2
MPDZ
GLO1
PPP2R2A
LINGO1
P2RY1
HINT3
TP53INP1
GBF1
KIAA1715
FAM135A
LARP1
ACAD8
GDF6
TSPAN3
AGO2
GPCPD1
EGR3
PBX3
CSDE1
ANKLE2
DUSP9
BCKDHB
NDFIP2
SLC35F5
DENND5B
CHST14
PRRX1
HM13
HIC1
COL4A1
REEP4
SNRPD1
RICTOR
PALLD
DDT
LETMD1
ARMC1
SHMT2
KIF1B
BLOC1S5
CASK
TTC33
CDCA8
C5orf51
SYT15
ANKRD17
BEND4
ERH
SEC62
NUAK1
STX6
CBX5
ZFYVE21
HIPK2
PLRG1
ABCD4
DARS
MGAT4A
TMEM167B
NCOA1
SLC30A4
GLCE
SLC37A4
IFI6
EEF1A1
PTEN
SPATA7
UBAP2L
RPGRIP1L
AVEN
TMEM223
CACFD1
SCD
NARS2
THOC2
C11orf49
MSI2
MED10
TPP1
ASAP1
HSPE1-MOB4
RPS6KA4
EEF2K
FOXJ3
PM20D2
SUV39H1
CTNS
PTPRF
STARD7
NAB1
PTGS2
ZNF365
ZBTB18
MEX3A
BZW2
CTBP1
WBP4
DDX3X
SFMBT1
ZNF774
PGM2L1
C12orf4
CDK4
PPP4C
CDK13
SLC37A3
CDKN1A
XPNPEP3
C2orf88
TRIAP1
FJX1
HLA-DRA
NSD1
IGDCC3
TPBG
SECISBP2L
CLDN12
MARS2
LNPEP
CDC14B
RBM26
SFT2D1
SPG21
ATRX
CNOT11
RFC1
CMTM3
GRPEL2
CKS2
SH3TC1
ARNT
GALC
ARL4C
CEP350
IL6R
CLDN1
NDUFS1
HK2
TRABD
DNAJC28
CPE
ERGIC1
OSMR
RTN3
RARRES1
FBXL20
HHEX
NRARP
POMP
SMIM13
FPR1
RAD18
PSD3
SLC1A4
TPCN1
SKIL
TBC1D13
UBE2B
RIMKLA
NCL
ULK2
OPRL1
IDH2
XIAP
ZNF248
ERLIN1
USP38
LRRC59
USP21
MDM4
MRPS36
KLHL13
MESDC1
NIPA1
NUP35
TTC14
NFYA
CD69
SLC30A6
AREL1
SAYSD1
FARP1
UBE3A
FRMD6
KIF16B
ZDHHC9
ANKRD33B
ECHDC1
PI4K2B
CCNE2
KRAS
ZBTB10
SLC38A9
SWSAP1
CRIM1
MIER2
MANEAL
SLC19A3
NPNT
IKZF2
DCTN1
CPED1
ABHD17C
KIAA0930
NEMP1
TARS2
SPCS3
KIAA1161
SSFA2
FUT8
HELB
BCAP29
BCCIP
FAF1
NUP160
TECPR2
SMC3
RBMS2
HMGXB4
SUGT1
KIF21B
PPTC7
PLCB4
ATXN2
PALD1
MBNL3
DPH1
LGR4
ZNF530
TMEM219
SRSF5
ANGEL1
MED20
DCAF8
TMEM126B
LYPLA2
AGAP1
PLPP4
PANK2
MXD1
ZCCHC9
RAPH1
WASF2
RNF170
PCNA
DOCK7
CES3
CNTRL
STC1
POU2F2
SLC35B1
SNAP23
SLC20A2
DENND1B
STARD13
ABR
LBR
BMI1
CTDSPL2
GPATCH3
DENND4B
C3orf52
KMT2C
TMEM234
DYRK4
FBXO45
CEBPG
TBC1D9
UBE2Q2
ZNF644
TNFSF9
UBE2K
DGCR8
IL10
MYCN
JAG1
MEX3D
CYB561D1
RBM12
SYNE1
WBP2
UBXN4
CCL3L1
CCSER1
ZNF200
PTGER2
CALM1
ADAMTS5
DUSP3
KCTD20
ESR1
PYGO2
FOXF1
LEPROTL1
ARID3B
MBTD1
ADD1
USMG5
CDX2
IRS2
SEMA6D
PPP1CC
COL19A1
AP1S3
DDX19A
ARSK
DZIP1
EEA1
TAF1A
ITGA4
ABHD14B
BRD1
FGFRL1
CDK6
RAB28
EMB
HECW1
DTX3L
LRRC34
RAP2C
NAP1L1
RFFL
DUSP22
KDM1B
CDV3
FGF9
RASD1
XRN1
CDKN2A
RAD17
OTUD4
ZDHHC16
KIAA1147
PLEKHA1
YAF2
PIGX
CNNM2
TXNDC15
CHEK1
DLC1
OPHN1
TMEM181
CCNB1
ZNF556
GNAT1
PDPR
LBH
RGPD8
MAP1LC3B
FAM213B
TPM3
LDAH
SNAPC3
TNFAIP3
RBM19
TMEM246
VPS13C
HAS2
LRP1B
YIPF1
RHPN2
ZBTB39
RASSF2
ZNF341
ALDH3B1
PCNP
CNOT4
C2CD4A
STK40
RBBP5
ZBTB8OS
SIRT6
FAM122C
CR2
BBX
MPP5
UNC119
FBXO44
KCNC4
FOSL2
PDHB
ENSA
RAB40C
ARL10
MCF2L2
SEMA6A
VAPA
ARL8A
RIF1
TAP2
ZSCAN12
RPP14
MTAP
ZFAND5
GMPPA
RAB29
IP6K2
TMPPE
HIP1
RFK
VLDLR
PAPD5
ZSCAN26
PLEKHA3
PGRMC1
SUB1
RTN4
SLC15A4
ZNF8
SMARCD2
LYSMD1
ACVR2A
DNAL1
SMARCA1
TGFBR1
PCOLCE2
ZBTB8B
COL27A1
2018-03-07
MEF2A
PSAP
UBFD1
ARID2
FKBP14
QDPR
DPYSL3
C16orf52
USO1
IFT80
NTN1
THEMIS2
CBX2
KLHL3
MKX
RASA1
POFUT1
TMEM38B
SCAMP2
ATPAF1
TCF12
ZNF81
HGF
KCTD1
DNAJB9
ZFHX4
KCNMB4
STK39
SFXN1
GJB4
C7orf60
MTMR12
ADAMTS19
NCBP2
SLC16A6
RBM38
TRIB1
SDCBP
ALDH3A2
AKR1B1
PTPRU
RRAD
SLC16A10
MTUS1
DCUN1D2
RNF165
SSR1
PMPCA
ZNF318
CDC25B
NR6A1
IFNAR1
GABPB1
MED8
BNIP3L
ABI2
MDC1
NAA30
PIAS1
PRKACB
EBF1
MBTPS2
EDNRB
KIAA0391
CAPN7
DISC1
PATL1
CCL5
CCR7
C1orf198
FOSL1
LRRC20
TIMMDC1
MTFR1
ZNF611
UBE4B
BRCA2
C3orf58
YWHAZ
ZNF799
UGCG
PHIP
ACTR2
TRIM32
SAMD4B
RWDD1
PARP11
NYX
FOXP1
SEL1L3
FOXO1
MED28
DST
GAB2
TRIM37
CCT2
ITSN1
TMTC2
PIGU
GAD1
CDKAL1
CAPRIN2
BLMH
CPD
PIGA
PACS2
SYT11
TUBB
SDF2
ZNF695
BACE2
HMG20A
ANKS1A
RHOH
KIDINS220
GYG1
SUZ12
SRRM1
TM9SF3
PHF6
DENND2D
RASGEF1B
IDH3A
S100PBP
PHTF2
NRXN1
FZD3
MTF2
MOB3B
ZIK1
CHSY3
GNAS
BCL2L1
LYPLA1
MAP3K1
MECP2
CAD
TIMM23
ACVR2B
MEIS2
OSBPL3
GPR141
RAPGEF2
HCFC2
ERBB3
GXYLT1
PGK1
LIPH
ZNF529
HSPB7
MLXIP
CTSC
SREK1
C5orf15
ATXN7L3B
MRPS21
FAM73A
HDLBP
PAFAH1B1
RNF139
RRP1B
PUDP
KCTD14
IL15
UCHL3
C17orf58
HOXA9
PCGF5
DPH6
ACSL5
MAPRE1
CCDC47
CITED2
UBR3
EZH2
PRG4
FRS2
TRIM26
GALNT2
CHFR
RBBP9
NUP155
ZZEF1
EMILIN2
KCNK6
TLE3
TEAD3
HIST1H1E
ANKRD52
DSC3
HTRA3
CEP135
NAA40
FXR1
BCL9
MAP7
HBEGF
TSPAN5
MLLT10
ROBO1
SUOX
C18orf21
GATA2
KDM2B
KAT6A
CCDC186
RASGRF2
GAN
TRIP10
HELZ
C21orf91
ZNF35
NHLRC2
RUFY3
COG4
PAPPA
UST
AXIN2
OSGIN2
KIF2A
ZCCHC3
ALKBH1
MMP15
RAB21
NONO
TMEM25
NCOA3
C7orf73
ZNF322
ARHGEF5
DTX4
KPNA2
LRRFIP1
ZNF107
ZNF460
CCL7
RAB11FIP4
ZNF275
SNX30
RPS6KA3
SNX25
TMEM136
JAG2
CREBRF
ZADH2
EPB41L2
RANBP17
DHX57
SOX13
AGPAT5
FBXO30
PRR13
NEO1
HIF1AN
MGME1
ICK
PLPP6
VOPP1
ZC3H3
LMNB1
SLC12A7
STARD9
TIMM9
FGD6
HS6ST2
CHST3
[truncated: 7,954 more rows]
