# Supplementary material for: CUL1-Mediated Organelle Fission Pathway Inhibits the Development of Chronic Obstructive Pulmonary Disease
Source: Comput Math Methods Med. 2020 May 26;2020:5390107. doi: 10.1155/2020/5390107 (PMC7271281; doi:10.1155/2020/5390107)
Supplement: Supplementary Materials — Table S1: differential gene expression in disease samples. Table S2: functions and pathways of modular gene participation. Table S3: the ncRNA pivot that regulates modules. Table S4: the TF pivot that regulates modules. [file 5390107.f1.zip › Table S2. Functions and Pathways of Modular Gene Participation.xlsx]

## Sheet: Enrichment_all
Table S2. Functions and Pathways of Modular Gene Participation
Module	ID	Description	GeneRatio	BgRatio	pvalue	p.adjust	qvalue	geneID	Count
GO_BP_m1	GO:0000209	protein polyubiquitination	121/197	257/18493	1.64421e-184	2.83627e-181	2.36593e-181	ANAPC1/ANAPC10/ANAPC11/ANAPC13/ANAPC5/AREL1/ARIH2/BTRC/CCNF/CDC23/CDC27/CDC34/CUL1/CUL3/DTX3L/FBXL12/FBXL14/FBXL16/FBXL19/FBXL20/FBXL3/FBXL4/FBXL5/FBXL7/FBXO10/FBXO21/FBXO22/FBXO27/FBXO30/FBXO31/FBXO32/FBXO41/FBXO44/FBXO6/FBXO7/FBXO9/FBXW11/FBXW7/FBXW8/FZR1/HACE1/HECTD1/HECTD2/HECW2/HERC6/HUWE1/ITCH/KLHL20/KLHL3/KLHL42/LMO7/LONRF1/MGRN1/MKRN1/MYLIP/NEDD4/NEDD4L/RBBP6/RBCK1/RBX1/RLIM/RNF111/RNF114…	121
GO_BP_m1	GO:0043161	proteasome-mediated ubiquitin-dependent protein catabolic process	85/197	389/18493	4.74154e-91	4.08958e-88	3.41141e-88	ANAPC1/ANAPC10/ANAPC11/ANAPC5/AREL1/ARIH2/BTRC/CCNF/CDC23/CDC27/CDC34/CUL1/CUL3/DET1/FBXL12/FBXL14/FBXL16/FBXL19/FBXL20/FBXL3/FBXL4/FBXL5/FBXL7/FBH1/FBXO22/FBXO31/FBXO6/FBXO9/FBXW11/FBXW7/FBXW8/FZR1/HECTD3/HECW2/HERC2/ITCH/KLHL20/KLHL22/KLHL42/LTN1/NEDD4/NEDD4L/RBCK1/RBX1/RCHY1/RNF14/RNF144B/RNF19A/RNF19B/RNF217/RNF34/RNF4/RNF7/SIAH1/SIAH2/SKP1/SKP2/SMURF1/SMURF2/SPSB1/SPSB2/SPSB4/TRIM71/TRIM9/UB…	85
GO_BP_m1	GO:0010498	proteasomal protein catabolic process	87/197	452/18493	3.41867e-88	1.96574e-85	1.63976e-85	ANAPC1/ANAPC10/ANAPC11/ANAPC5/AREL1/ARIH2/BTRC/CCNF/CDC23/CDC27/CDC34/CUL1/CUL3/DET1/FBXL12/FBXL14/FBXL16/FBXL19/FBXL20/FBXL3/FBXL4/FBXL5/FBXL7/FBH1/FBXO22/FBXO31/FBXO44/FBXO6/FBXO9/FBXW11/FBXW7/FBXW8/FZR1/HECTD3/HECW2/HERC2/ITCH/KLHL20/KLHL22/KLHL42/LTN1/NEDD4/NEDD4L/RBCK1/RBX1/RCHY1/RNF14/RNF144B/RNF19A/RNF19B/RNF217/RNF34/RNF4/RNF41/RNF7/SIAH1/SIAH2/SKP1/SKP2/SMURF1/SMURF2/SPSB1/SPSB2/SPSB4/TR…	87
GO_BP_m1	GO:0043687	post-translational protein modification	72/197	361/18493	5.81531e-73	2.50785e-70	2.09198e-70	ASB1/ASB11/ASB13/ASB14/ASB16/ASB6/ASB7/ASB9/BTBD1/BTRC/CCNF/CUL1/CUL2/CUL3/CUL5/FBXL12/FBXL14/FBXL16/FBXL19/FBXL20/FBXL3/FBXL4/FBXL5/FBXL7/FBXO10/FBXO21/FBXO22/FBXO27/FBXO30/FBXO31/FBXO32/FBXO41/FBXO44/FBXO6/FBXO7/FBXO9/FBXW11/FBXW7/FBXW8/ASB3/KBTBD13/KBTBD6/KBTBD7/KBTBD8/KCTD6/KCTD7/KLHL11/KLHL13/KLHL2/KLHL20/KLHL21/KLHL22/KLHL3/KLHL42/KLHL5/KLHL9/LMO7/LRR1/LRRC41/RBX1/RNF7/SKP1/SKP2/SOCS3/SPSB1…	72
GO_BP_m1	GO:0070936	protein K48-linked ubiquitination	31/197	55/18493	1.21433e-47	4.18944e-45	3.49472e-45	ARIH2/CDC34/DTX3L/HACE1/ITCH/KLHL3/NEDD4L/RNF115/RNF34/RNF4/RNF6/SKP2/TRIM32/UBE2A/UBE2B/UBE2C/UBE2D1/UBE2D2/UBE2D3/UBE2D4/UBE2E1/UBE2E2/UBE2E3/UBE2G1/UBE2G2/UBE2H/UBE2K/UBE2Q2/UBE2R2/UBE3A/ZNRF1	31
GO_BP_m1	GO:0031146	SCF-dependent proteasomal ubiquitin-dependent protein catabolic process	21/197	41/18493	2.83298e-31	8.14482e-29	6.79419e-29	BTRC/CCNF/CUL1/FBXL12/FBXL14/FBXL16/FBXL20/FBXL3/FBXL4/FBXL5/FBXL7/FBH1/FBXO31/FBXO6/FBXO9/FBXW11/FBXW7/RBX1/RNF7/SKP1/SKP2	21
GO_BP_m1	GO:0070979	protein K11-linked ubiquitination	19/197	30/18493	6.75843e-31	1.66547e-28	1.38929e-28	ANAPC1/ANAPC10/ANAPC11/ANAPC13/ANAPC5/CDC23/CDC27/FZR1/RNF4/UBE2A/UBE2B/UBE2C/UBE2D2/UBE2D3/UBE2D4/UBE2E2/UBE2E3/UBE2H/UBE2L3	19
GO_BP_m1	GO:0042176	regulation of protein catabolic process	36/197	375/18493	3.96831e-24	8.55667e-22	7.13774e-22	AREL1/ARIH2/ASB11/ASB9/BTRC/DET1/FBXL20/FBXL5/FBXO22/FBXW7/FBXW8/FZR1/HECW2/ITCH/MYLIP/NEDD4/NEDD4L/RBX1/RCHY1/RNF14/RNF144B/RNF19A/RNF19B/RNF217/RNF41/SMURF1/SMURF2/TRIM32/TRIM39/UBE2G2/UBE2J1/UBE2K/UBE2V2/UBE3A/UFL1/WWP1	36
GO_BP_m1	GO:0045732	positive regulation of protein catabolic process	28/197	212/18493	1.08082e-22	2.07158e-20	1.72806e-20	AREL1/ARIH2/ASB11/ASB9/DET1/FBXL5/FBXO22/FBXW7/FBXW8/FZR1/HECW2/ITCH/MYLIP/NEDD4/NEDD4L/RBX1/RCHY1/RNF14/RNF144B/RNF19A/RNF19B/RNF217/RNF41/SMURF1/SMURF2/TRIM32/UBE2V2/WWP1	28
GO_BP_m1	GO:0006513	protein monoubiquitination	19/197	66/18493	1.53696e-22	2.65126e-20	2.21161e-20	CUL1/CUL3/DTX3L/HUWE1/KBTBD8/KLHL22/MGRN1/NEDD4/NEDD4L/RBX1/RNF20/SKP1/TRIM37/UBE2B/UBE2D3/UBE2E1/UBE2O/UBE2R2/UBE3D	19
GO_BP_m1	GO:0070534	protein K63-linked ubiquitination	16/197	48/18493	2.48169e-20	3.89174e-18	3.24638e-18	ARIH2/HECTD1/ITCH/NEDD4/RNF115/RNF4/UBE2V1/TRIP12/UBE2B/UBE2D4/UBE2E2/UBE2E3/UBE2G1/UBE2N/UBE2O/UBE2V2	16
GO_BP_m1	GO:0051865	protein autoubiquitination	17/197	64/18493	1.29521e-19	1.86187e-17	1.55312e-17	DTX3L/ITCH/LTN1/RNF115/RNF213/RNF220/RNF4/RNF41/SH3RF1/TRIM37/TRIM71/UBE2A/UBE2B/UBE2D2/UBE2D3/UBE3A/UBE3D	17
GO_BP_m1	GO:0009896	positive regulation of catabolic process	31/197	407/18493	6.49537e-18	8.61885e-16	7.18961e-16	AREL1/ARIH2/ASB11/ASB9/DET1/DTX3L/FBXL5/FBXO22/FBXO7/FBXW7/FBXW8/FZR1/HECW2/ITCH/MYLIP/NEDD4/NEDD4L/RBX1/RCHY1/RNF14/RNF144B/RNF19A/RNF19B/RNF217/RNF41/SMURF1/SMURF2/TRIM32/TRIM71/UBE2V2/WWP1	31
GO_BP_m1	GO:1903362	regulation of cellular protein catabolic process	23/197	242/18493	1.3733e-15	1.6921e-13	1.4115e-13	ARIH2/BTRC/DET1/FBXL5/FBXO22/FBXW7/FBXW8/MYLIP/RBX1/RCHY1/RNF14/RNF144B/RNF19A/RNF19B/RNF217/SMURF1/TRIM39/UBE2G2/UBE2J1/UBE2K/UBE2V2/UBE3A/UFL1	23
GO_BP_m1	GO:0031145	anaphase-promoting complex-dependent catabolic process	12/197	37/18493	2.23671e-15	2.57222e-13	2.14568e-13	ANAPC1/ANAPC10/ANAPC11/ANAPC5/CDC23/CDC27/CUL3/FBXO31/FZR1/UBE2C/UBE2D1/UBE2E1	12
GO_BP_m1	GO:1903050	regulation of proteolysis involved in cellular protein catabolic process	21/197	209/18493	8.25686e-15	8.90192e-13	7.42574e-13	ARIH2/BTRC/DET1/FBXO22/FBXW7/FBXW8/RBX1/RCHY1/RNF14/RNF144B/RNF19A/RNF19B/RNF217/SMURF1/TRIM39/UBE2G2/UBE2J1/UBE2K/UBE2V2/UBE3A/UFL1	21
GO_BP_m1	GO:2000058	regulation of ubiquitin-dependent protein catabolic process	18/197	147/18493	2.32777e-14	2.362e-12	1.97031e-12	ARIH2/DET1/FBXO22/FBXW7/FBXW8/RBX1/RCHY1/RNF14/RNF144B/RNF19A/RNF19B/RNF217/SMURF1/TRIM39/UBE2K/UBE2V2/UBE3A/UFL1	18
GO_BP_m1	GO:0061136	regulation of proteasomal protein catabolic process	18/197	179/18493	7.33091e-13	7.02545e-11	5.86044e-11	ARIH2/BTRC/DET1/FBXO22/FBXW7/FBXW8/RBX1/RCHY1/RNF14/RNF144B/RNF19A/RNF19B/RNF217/UBE2G2/UBE2J1/UBE2K/UBE2V2/UFL1	18
GO_BP_m1	GO:0016574	histone ubiquitination	11/197	45/18493	1.12086e-12	1.01763e-10	8.48876e-11	DTX3L/HUWE1/RNF20/SKP1/TRIM37/TRIP12/UBE2A/UBE2B/UBE2E1/UBE2N/UBR2	11
GO_BP_m1	GO:2000060	positive regulation of ubiquitin-dependent protein catabolic process	14/197	94/18493	1.25811e-12	1.08512e-10	9.05175e-11	ARIH2/DET1/FBXO22/FBXW7/FBXW8/RBX1/RCHY1/RNF14/RNF144B/RNF19A/RNF19B/RNF217/SMURF1/UBE2V2	14
GO_BP_m1	GO:1903364	positive regulation of cellular protein catabolic process	15/197	138/18493	2.08959e-11	1.71645e-09	1.43182e-09	ARIH2/DET1/FBXL5/FBXO22/FBXW7/FBXW8/RBX1/RCHY1/RNF14/RNF144B/RNF19A/RNF19B/RNF217/SMURF1/UBE2V2	15
GO_BP_m1	GO:1903320	regulation of protein modification by small protein conjugation or removal	18/197	221/18493	2.62396e-11	2.05743e-09	1.71625e-09	CUL3/DTX3L/FBXW7/FZR1/ITCH/RCHY1/RNF111/RNF20/SIAH2/SKP2/TRIP12/UBE2C/UBE2D1/UBE2L3/UBE2N/UBE3A/UFL1/ZER1	18
GO_BP_m1	GO:1903052	positive regulation of proteolysis involved in cellular protein catabolic process	14/197	118/18493	3.01365e-11	2.26023e-09	1.88543e-09	ARIH2/DET1/FBXO22/FBXW7/FBXW8/RBX1/RCHY1/RNF14/RNF144B/RNF19A/RNF19B/RNF217/SMURF1/UBE2V2	14
GO_BP_m1	GO:0031396	regulation of protein ubiquitination	17/197	195/18493	3.26021e-11	2.34328e-09	1.9547e-09	CUL3/DTX3L/FBXW7/FZR1/RCHY1/RNF111/RNF20/SIAH2/SKP2/TRIP12/UBE2C/UBE2D1/UBE2L3/UBE2N/UBE3A/UFL1/ZER1	17
GO_BP_m1	GO:0032434	regulation of proteasomal ubiquitin-dependent protein catabolic process	14/197	121/18493	4.25227e-11	2.93406e-09	2.44751e-09	ARIH2/DET1/FBXO22/FBXW8/RBX1/RCHY1/RNF14/RNF144B/RNF19A/RNF19B/RNF217/UBE2K/UBE2V2/UFL1	14
GO_BP_m1	GO:0032436	positive regulation of proteasomal ubiquitin-dependent protein catabolic process	12/197	81/18493	5.67665e-11	3.76624e-09	3.14169e-09	ARIH2/DET1/FBXO22/FBXW8/RBX1/RCHY1/RNF14/RNF144B/RNF19A/RNF19B/RNF217/UBE2V2	12
GO_BP_m1	GO:1901800	positive regulation of proteasomal protein catabolic process	13/197	103/18493	7.07236e-11	4.51845e-09	3.76917e-09	ARIH2/DET1/FBXO22/FBXW7/FBXW8/RBX1/RCHY1/RNF14/RNF144B/RNF19A/RNF19B/RNF217/UBE2V2	13
GO_BP_m1	GO:0031398	positive regulation of protein ubiquitination	12/197	109/18493	1.93982e-09	1.19507e-07	9.96893e-08	CUL3/FBXW7/FZR1/RCHY1/RNF111/RNF20/SKP2/UBE2C/UBE2D1/UBE2L3/UBE2N/UBE3A	12
GO_BP_m1	GO:0033522	histone H2A ubiquitination	7/197	25/18493	5.71747e-09	3.40091e-07	2.83694e-07	DTX3L/SKP1/TRIM37/TRIP12/UBE2A/UBE2B/UBR2	7
GO_BP_m1	GO:0031331	positive regulation of cellular catabolic process	19/197	347/18493	6.08337e-09	3.49794e-07	2.91788e-07	ARIH2/DET1/DTX3L/FBXL5/FBXO22/FBXO7/FBXW7/FBXW8/ITCH/RBX1/RCHY1/RNF14/RNF144B/RNF19A/RNF19B/RNF217/SMURF1/TRIM71/UBE2V2	19
GO_BP_m1	GO:1903322	positive regulation of protein modification by small protein conjugation or removal	12/197	127/18493	1.1264e-08	6.26787e-07	5.22848e-07	CUL3/FBXW7/FZR1/RCHY1/RNF111/RNF20/SKP2/UBE2C/UBE2D1/UBE2L3/UBE2N/UBE3A	12
GO_BP_m1	GO:0007091	metaphase/anaphase transition of mitotic cell cycle	8/197	54/18493	9.83829e-08	5.30345e-06	4.42399e-06	ANAPC1/ANAPC11/ANAPC5/CDC23/CDC27/CUL3/HECW2/KLHL22	8
GO_BP_m1	GO:0044784	metaphase/anaphase transition of cell cycle	8/197	56/18493	1.31895e-07	6.89449e-06	5.7512e-06	ANAPC1/ANAPC11/ANAPC5/CDC23/CDC27/CUL3/HECW2/KLHL22	8
GO_BP_m1	GO:0010965	regulation of mitotic sister chromatid separation	8/197	57/18493	1.52039e-07	7.71373e-06	6.43458e-06	ANAPC1/ANAPC11/ANAPC5/CDC23/CDC27/CUL3/HECW2/KLHL22	8
GO_BP_m1	GO:0010265	SCF complex assembly	4/197	6/18493	1.8428e-07	9.08238e-06	7.57627e-06	CUL1/FBXL7/RBX1/SKP1	4
GO_BP_m1	GO:0051306	mitotic sister chromatid separation	8/197	60/18493	2.29081e-07	1.09768e-05	9.15654e-06	ANAPC1/ANAPC11/ANAPC5/CDC23/CDC27/CUL3/HECW2/KLHL22	8
GO_BP_m1	GO:0045862	positive regulation of proteolysis	17/197	352/18493	2.40988e-07	1.12352e-05	9.37212e-06	ARIH2/BTRC/DET1/FBXO22/FBXW11/FBXW7/FBXW8/RBX1/RCHY1/RNF14/RNF144B/RNF19A/RNF19B/RNF217/SMURF1/TRIM32/UBE2V2	17
GO_BP_m1	GO:1905818	regulation of chromosome separation	8/197	62/18493	2.97263e-07	1.34942e-05	1.12565e-05	ANAPC1/ANAPC11/ANAPC5/CDC23/CDC27/CUL3/HECW2/KLHL22	8
GO_BP_m1	GO:0031648	protein destabilization	7/197	43/18493	3.25894e-07	1.44145e-05	1.20242e-05	BTRC/CUL3/FBXL3/FBXW11/FBXW7/MYLIP/SIAH1	7
GO_BP_m1	GO:0033047	regulation of mitotic sister chromatid segregation	8/197	68/18493	6.15391e-07	2.65387e-05	2.21379e-05	ANAPC1/ANAPC11/ANAPC5/CDC23/CDC27/CUL3/HECW2/KLHL22	8
GO_BP_m1	GO:1903955	positive regulation of protein targeting to mitochondrion	6/197	32/18493	9.7428e-07	4.09911e-05	3.41936e-05	ARIH2/FBXW7/HUWE1/UBE2D3/UBE2J2/UBE2L3	6
GO_BP_m1	GO:0051438	regulation of ubiquitin-protein transferase activity	7/197	54/18493	1.62233e-06	6.66312e-05	5.55819e-05	DTX3L/FBXW7/FZR1/UBE2C/UBE2L3/UBE2N/ZER1	7
GO_BP_m1	GO:0051783	regulation of nuclear division	12/197	201/18493	1.714e-06	6.87594e-05	5.73572e-05	ANAPC1/ANAPC11/ANAPC5/CCNF/CDC23/CDC27/CUL3/FZR1/HECW2/KLHL22/UBE2B/UBE2C	12
GO_BP_m1	GO:0070498	interleukin-1-mediated signaling pathway	7/197	55/18493	1.84228e-06	7.22256e-05	6.02486e-05	BTRC/CUL1/FBXW11/RBX1/SKP1/UBE2V1/UBE2N	7
GO_BP_m1	GO:1901987	regulation of cell cycle phase transition	17/197	412/18493	2.12272e-06	8.11478e-05	6.76913e-05	ANAPC11/ANAPC5/CDC23/CUL1/CUL3/FBXL7/FBXO31/FBXO7/FBXW7/FZR1/HECW2/KLHL22/RBX1/SKP1/UBE2C/UBE2E2/USP47	17
GO_BP_m1	GO:0033045	regulation of sister chromatid segregation	8/197	80/18493	2.16394e-06	8.11478e-05	6.76913e-05	ANAPC1/ANAPC11/ANAPC5/CDC23/CDC27/CUL3/HECW2/KLHL22	8
GO_BP_m1	GO:0030522	intracellular receptor signaling pathway	14/197	288/18493	2.67463e-06	9.81647e-05	8.18863e-05	ITCH/KCTD6/NEDD4/RNF125/RNF14/RNF34/RNF4/RNF6/SKP2/UBE2V1/UBA5/UBE2N/UBE3A/UFL1	14
GO_BP_m1	GO:0051304	chromosome separation	8/197	89/18493	4.85858e-06	0.000174605	0.000145651	ANAPC1/ANAPC11/ANAPC5/CDC23/CDC27/CUL3/HECW2/KLHL22	8
GO_BP_m1	GO:1903214	regulation of protein targeting to mitochondrion	6/197	44/18493	6.8244e-06	0.000240247	0.000200407	ARIH2/FBXW7/HUWE1/UBE2D3/UBE2J2/UBE2L3	6
GO_BP_m1	GO:1901990	regulation of mitotic cell cycle phase transition	15/197	375/18493	1.24471e-05	0.000425407	0.000354863	ANAPC11/ANAPC5/CDC23/CUL1/CUL3/FBXL7/FBXO31/FBXO7/HECW2/KLHL22/RBX1/SKP1/UBE2C/UBE2E2/USP47	15
GO_BP_m1	GO:0010390	histone monoubiquitination	5/197	29/18493	1.25772e-05	0.000425407	0.000354863	DTX3L/RNF20/SKP1/TRIM37/UBE2E1	5
GO_BP_m1	GO:0051983	regulation of chromosome segregation	8/197	103/18493	1.44061e-05	0.000477893	0.000398645	ANAPC1/ANAPC11/ANAPC5/CDC23/CDC27/CUL3/HECW2/KLHL22	8
GO_BP_m1	GO:0045116	protein neddylation	4/197	15/18493	1.55526e-05	0.000506193	0.000422252	RBX1/RNF7/UBA3/UBE2F	4
GO_BP_m1	GO:0006301	postreplication repair	6/197	51/18493	1.63659e-05	0.000513294	0.000428176	RCHY1/UBE2V1/UBE2A/UBE2B/UBE2N/UBE2V2	6
GO_BP_m1	GO:0030071	regulation of mitotic metaphase/anaphase transition	6/197	51/18493	1.63659e-05	0.000513294	0.000428176	ANAPC11/ANAPC5/CDC23/CUL3/HECW2/KLHL22	6
GO_BP_m1	GO:1902099	regulation of metaphase/anaphase transition of cell cycle	6/197	53/18493	2.0497e-05	0.000623762	0.000520325	ANAPC11/ANAPC5/CDC23/CUL3/HECW2/KLHL22	6
GO_BP_m1	GO:0007088	regulation of mitotic nuclear division	10/197	177/18493	2.06113e-05	0.000623762	0.000520325	ANAPC1/ANAPC11/ANAPC5/CCNF/CDC23/CDC27/CUL3/HECW2/KLHL22/UBE2C	10
GO_BP_m1	GO:0030518	intracellular steroid hormone receptor signaling pathway	9/197	142/18493	2.17038e-05	0.0006455	0.000538458	KCTD6/NEDD4/RNF14/RNF4/RNF6/SKP2/UBA5/UBE3A/UFL1	9
GO_BP_m1	GO:0030579	ubiquitin-dependent SMAD protein catabolic process	3/197	6/18493	2.32567e-05	0.000679961	0.000567205	RNF111/SMURF1/SMURF2	3
GO_BP_m1	GO:0051443	positive regulation of ubiquitin-protein transferase activity	5/197	33/18493	2.42817e-05	0.000698099	0.000582335	FBXW7/FZR1/UBE2C/UBE2L3/UBE2N	5
GO_BP_m1	GO:0010822	positive regulation of mitochondrion organization	8/197	112/18493	2.65539e-05	0.00075091	0.000626389	ARIH2/FBXO7/FBXW7/HUWE1/SMURF1/UBE2D3/UBE2J2/UBE2L3	8
GO_BP_m1	GO:0032801	receptor catabolic process	5/197	34/18493	2.82233e-05	0.000765014	0.000638154	DTX3L/ITCH/MYLIP/NEDD4/SMURF1	5
GO_BP_m1	GO:1903749	positive regulation of establishment of protein localization to mitochondrion	6/197	56/18493	2.82306e-05	0.000765014	0.000638154	ARIH2/FBXW7/HUWE1/UBE2D3/UBE2J2/UBE2L3	6
GO_BP_m1	GO:0031647	regulation of protein stability	12/197	265/18493	2.83831e-05	0.000765014	0.000638154	BTRC/CUL3/FBXL3/FBXO7/FBXW11/FBXW7/MYLIP/NEDD4L/SIAH1/UBE2B/USP47/VHL	12
GO_BP_m1	GO:1902750	negative regulation of cell cycle G2/M phase transition	6/197	60/18493	4.20193e-05	0.00111513	0.000930208	CUL1/FBXL7/FZR1/RBX1/SKP1/USP47	6
GO_BP_m1	GO:0044843	cell cycle G1/S phase transition	12/197	282/18493	5.19478e-05	0.00135773	0.00113258	CACUL1/CDC34/CUL1/CUL2/CUL3/CUL5/FBXO31/FBXO7/FBXW7/SKP2/TRIM71/UBE2E2	12
GO_BP_m1	GO:0033044	regulation of chromosome organization	13/197	330/18493	5.59358e-05	0.00144014	0.00120132	ANAPC1/ANAPC11/ANAPC5/CDC23/CDC27/CUL3/HECW2/KLHL22/RNF20/RNF4/TRIP12/UBE2B/UBE2N	13
GO_BP_m1	GO:0085020	protein K6-linked ubiquitination	3/197	8/18493	6.40995e-05	0.00162605	0.00135641	RNF4/RNF6/UBE2D4	3
GO_BP_m1	GO:0006626	protein targeting to mitochondrion	7/197	98/18493	8.54084e-05	0.00213521	0.00178113	ARIH2/FBXO7/FBXW7/HUWE1/UBE2D3/UBE2J2/UBE2L3	7
GO_BP_m1	GO:0010992	ubiquitin recycling	3/197	9/18493	9.53945e-05	0.00228549	0.0019065	FBXW7/UBE2C/UBE2K	3
GO_BP_m1	GO:0045842	positive regulation of mitotic metaphase/anaphase transition	3/197	9/18493	9.53945e-05	0.00228549	0.0019065	ANAPC11/ANAPC5/CUL3	3
GO_BP_m1	GO:1901970	positive regulation of mitotic sister chromatid separation	3/197	9/18493	9.53945e-05	0.00228549	0.0019065	ANAPC11/ANAPC5/CUL3	3
GO_BP_m1	GO:1903747	regulation of establishment of protein localization to mitochondrion	6/197	70/18493	0.00010076	0.00238097	0.00198614	ARIH2/FBXW7/HUWE1/UBE2D3/UBE2J2/UBE2L3	6
GO_BP_m1	GO:0010948	negative regulation of cell cycle process	12/197	304/18493	0.000106257	0.00247693	0.00206619	CCNF/CUL1/FBXL7/FBXO31/FBXO7/FBXW7/FZR1/KLHL22/RBX1/SKP1/TRIM37/USP47	12
GO_BP_m1	GO:0071383	cellular response to steroid hormone stimulus	11/197	259/18493	0.000108702	0.00250014	0.00208555	FBXO32/KCTD6/NEDD4/RNF14/RNF4/RNF6/SKP2/UBA5/UBE2L3/UBE3A/UFL1	11
GO_BP_m1	GO:0010821	regulation of mitochondrion organization	9/197	176/18493	0.000115607	0.00262397	0.00218884	ARIH2/FBXO7/FBXW7/HUWE1/RNF41/SMURF1/UBE2D3/UBE2J2/UBE2L3	9
GO_BP_m1	GO:0044839	cell cycle G2/M phase transition	10/197	218/18493	0.000119427	0.00267549	0.00223182	BTRC/CUL1/FBXL12/FBXL7/FBXW11/FZR1/RBX1/SKP1/SKP2/USP47	10
GO_BP_m1	GO:0000082	G1/S transition of mitotic cell cycle	11/197	263/18493	0.000124425	0.00275171	0.0022954	CACUL1/CDC34/CUL1/CUL2/CUL3/CUL5/FBXO31/FBXO7/SKP2/TRIM71/UBE2E2	11
GO_BP_m1	GO:0033182	regulation of histone ubiquitination	3/197	10/18493	0.000135209	0.00284433	0.00237266	RNF20/TRIP12/UBE2N	3
GO_BP_m1	GO:0071233	cellular response to leucine	3/197	10/18493	0.000135209	0.00284433	0.00237266	KLHL22/UBR1/UBR2	3
GO_BP_m1	GO:1902101	positive regulation of metaphase/anaphase transition of cell cycle	3/197	10/18493	0.000135209	0.00284433	0.00237266	ANAPC11/ANAPC5/CUL3	3
GO_BP_m1	GO:2000644	regulation of receptor catabolic process	3/197	10/18493	0.000135209	0.00284433	0.00237266	DTX3L/ITCH/MYLIP	3
GO_BP_m1	GO:0010972	negative regulation of G2/M transition of mitotic cell cycle	5/197	48/18493	0.00015392	0.00319894	0.00266847	CUL1/FBXL7/RBX1/SKP1/USP47	5
GO_BP_m1	GO:0000819	sister chromatid segregation	9/197	185/18493	0.000168574	0.0034618	0.00288774	ANAPC1/ANAPC11/ANAPC5/CDC23/CDC27/CUL3/FBXW7/HECW2/KLHL22	9
GO_BP_m1	GO:1905820	positive regulation of chromosome separation	3/197	11/18493	0.000184454	0.00374333	0.00312258	ANAPC11/ANAPC5/CUL3	3
GO_BP_m1	GO:0033143	regulation of intracellular steroid hormone receptor signaling pathway	6/197	79/18493	0.000197338	0.00395822	0.00330184	KCTD6/RNF14/RNF6/SKP2/UBA5/UFL1	6
GO_BP_m1	GO:0043401	steroid hormone mediated signaling pathway	9/197	191/18493	0.000214079	0.00424467	0.00354079	KCTD6/NEDD4/RNF14/RNF4/RNF6/SKP2/UBA5/UBE3A/UFL1	9
GO_BP_m1	GO:1903533	regulation of protein targeting	6/197	81/18493	0.000226387	0.00441785	0.00368525	ARIH2/FBXW7/HUWE1/UBE2D3/UBE2J2/UBE2L3	6
GO_BP_m1	GO:0070555	response to interleukin-1	8/197	152/18493	0.000227936	0.00441785	0.00368525	BTRC/CUL1/FBXW11/RBX1/SKP1/UBE2V1/TRIM63/UBE2N	8
GO_BP_m1	GO:0000070	mitotic sister chromatid segregation	8/197	153/18493	0.000238351	0.00456839	0.00381083	ANAPC1/ANAPC11/ANAPC5/CDC23/CDC27/CUL3/HECW2/KLHL22	8
GO_BP_m1	GO:0033523	histone H2B ubiquitination	3/197	12/18493	0.000244011	0.0045752	0.00381651	DTX3L/RNF20/UBE2E1	3
GO_BP_m1	GO:2000650	negative regulation of sodium ion transmembrane transporter activity	3/197	12/18493	0.000244011	0.0045752	0.00381651	HECW2/NEDD4/NEDD4L	3
GO_BP_m1	GO:0000086	G2/M transition of mitotic cell cycle	9/197	199/18493	0.000290232	0.00538334	0.00449063	BTRC/CUL1/FBXL12/FBXL7/FBXW11/RBX1/SKP1/SKP2/USP47	9
GO_BP_m1	GO:0043201	response to leucine	3/197	13/18493	0.000314729	0.00571481	0.00476714	KLHL22/UBR1/UBR2	3
GO_BP_m1	GO:1902306	negative regulation of sodium ion transmembrane transport	3/197	13/18493	0.000314729	0.00571481	0.00476714	HECW2/NEDD4/NEDD4L	3
GO_BP_m1	GO:0071596	ubiquitin-dependent protein catabolic process via the N-end rule pathway	2/197	3/18493	0.000336348	0.00604374	0.00504152	UBR1/UBR2	2
GO_BP_m1	GO:0061418	regulation of transcription from RNA polymerase II promoter in response to hypoxia	4/197	32/18493	0.000355587	0.00632358	0.00527496	CUL2/RBX1/ELOC/VHL	4
GO_BP_m1	GO:1901988	negative regulation of cell cycle phase transition	9/197	211/18493	0.000445502	0.00784174	0.00654136	CUL1/FBXL7/FBXO31/FBXO7/FZR1/KLHL22/RBX1/SKP1/USP47	9
GO_BP_m1	GO:0016055	Wnt signaling pathway	14/197	463/18493	0.000459134	0.00795911	0.00663927	BTRC/CUL1/CUL3/FBXW11/RBX1/RNF138/RNF213/RNF220/SIAH2/SKP1/SMURF1/SMURF2/UBE2B/USP47	14
GO_BP_m1	GO:0098813	nuclear chromosome segregation	10/197	258/18493	0.000461398	0.00795911	0.00663927	ANAPC1/ANAPC11/ANAPC5/CDC23/CDC27/CUL3/FBXW7/HECW2/KLHL22/UBE2B	10
GO_BP_m1	GO:0198738	cell-cell signaling by wnt	14/197	465/18493	0.000479154	0.00818358	0.00682651	BTRC/CUL1/CUL3/FBXW11/RBX1/RNF138/RNF213/RNF220/SIAH2/SKP1/SMURF1/SMURF2/UBE2B/USP47	14
GO_BP_m1	GO:0071347	cellular response to interleukin-1	7/197	130/18493	0.000490112	0.00828865	0.00691416	BTRC/CUL1/FBXW11/RBX1/SKP1/UBE2V1/UBE2N	7
GO_BP_m1	GO:0000280	nuclear division	13/197	416/18493	0.000538724	0.00902233	0.00752618	ANAPC1/ANAPC11/ANAPC5/CCNF/CDC23/CDC27/CUL3/FZR1/HECW2/KLHL22/UBE2B/UBE2C/UBR2	13
GO_BP_m1	GO:0035872	nucleotide-binding domain, leucine rich repeat containing receptor signaling pathway	4/197	36/18493	0.000563439	0.0093455	0.00779576	ITCH/RNF34/UBE2V1/UBE2N	4
GO_BP_m1	GO:0051785	positive regulation of nuclear division	5/197	64/18493	0.000597295	0.00981271	0.00818549	ANAPC11/ANAPC5/CUL3/UBE2B/UBE2C	5
GO_BP_m1	GO:0072655	establishment of protein localization to mitochondrion	7/197	135/18493	0.000614294	0.00999677	0.00833903	ARIH2/FBXO7/FBXW7/HUWE1/UBE2D3/UBE2J2/UBE2L3	7
GO_BP_m1	GO:1902841	regulation of netrin-activated signaling pathway	2/197	4/18493	0.00066797	0.010669	0.00889975	SIAH1/SIAH2	2
GO_BP_m1	GO:1902842	negative regulation of netrin-activated signaling pathway	2/197	4/18493	0.00066797	0.010669	0.00889975	SIAH1/SIAH2	2
GO_BP_m1	GO:0062033	positive regulation of mitotic sister chromatid segregation	3/197	17/18493	0.000725159	0.0114574	0.00955746	ANAPC11/ANAPC5/CUL3	3
GO_BP_m1	GO:0070585	protein localization to mitochondrion	7/197	139/18493	0.000730618	0.0114574	0.00955746	ARIH2/FBXO7/FBXW7/HUWE1/UBE2D3/UBE2J2/UBE2L3	7
GO_BP_m1	GO:0033146	regulation of intracellular estrogen receptor signaling pathway	4/197	39/18493	0.000767405	0.0119259	0.00994825	KCTD6/SKP2/UBA5/UFL1	4
GO_BP_m1	GO:0140014	mitotic nuclear division	10/197	277/18493	0.000799174	0.0123087	0.0102676	ANAPC1/ANAPC11/ANAPC5/CCNF/CDC23/CDC27/CUL3/HECW2/KLHL22/UBE2C	10
GO_BP_m1	GO:1903146	regulation of autophagy of mitochondrion	4/197	40/18493	0.000845631	0.012909	0.0107683	FBXO7/FBXW7/RNF41/SMURF1	4
GO_BP_m1	GO:0010766	negative regulation of sodium ion transport	3/197	18/18493	0.00086339	0.0130645	0.010898	HECW2/NEDD4/NEDD4L	3
GO_BP_m1	GO:0030433	ubiquitin-dependent ERAD pathway	5/197	70/18493	0.00090059	0.0135089	0.0112687	FBXO6/UBE2G2/UBE2J1/UBE2J2/UBE4A	5
GO_BP_m1	GO:0048545	response to steroid hormone	12/197	390/18493	0.00100365	0.014925	0.01245	FBXO32/KCTD6/NEDD4/RNF14/RNF4/RNF6/SKP2/TRIM63/UBA5/UBE2L3/UBE3A/UFL1	12
GO_BP_m1	GO:0046426	negative regulation of JAK-STAT cascade	3/197	19/18493	0.00101727	0.0149982	0.0125111	SOCS1/SOCS3/VHL	3
GO_BP_m1	GO:1901991	negative regulation of mitotic cell cycle phase transition	8/197	191/18493	0.00103666	0.0151546	0.0126415	CUL1/FBXL7/FBXO31/FBXO7/KLHL22/RBX1/SKP1/USP47	8
GO_BP_m1	GO:0097193	intrinsic apoptotic signaling pathway	10/197	287/18493	0.00104606	0.0151634	0.0126489	CUL1/CUL2/CUL3/CUL5/FBH1/FBXW7/SIAH1/TRIM32/UBE2K/USP47	10
GO_BP_m1	GO:0044314	protein K27-linked ubiquitination	2/197	5/18493	0.00110547	0.0155035	0.0129326	RNF6/UBE2D4	2
GO_BP_m1	GO:1990564	protein polyufmylation	2/197	5/18493	0.00110547	0.0155035	0.0129326	UBA5/UFL1	2
GO_BP_m1	GO:1990592	protein K69-linked ufmylation	2/197	5/18493	0.00110547	0.0155035	0.0129326	UBA5/UFL1	2
GO_BP_m1	GO:2000646	positive regulation of receptor catabolic process	2/197	5/18493	0.00110547	0.0155035	0.0129326	DTX3L/ITCH	2
GO_BP_m1	GO:0009755	hormone-mediated signaling pathway	9/197	240/18493	0.00111466	0.0155064	0.012935	KCTD6/NEDD4/RNF14/RNF4/RNF6/SKP2/UBA5/UBE3A/UFL1	9
GO_BP_m1	GO:0035458	cellular response to interferon-beta	3/197	20/18493	0.00118744	0.0161286	0.0134541	CDC34/UBE2G2/UBE2K	3
GO_BP_m1	GO:1902914	regulation of protein polyubiquitination	3/197	20/18493	0.00118744	0.0161286	0.0134541	SKP2/TRIP12/UBE2D1	3
GO_BP_m1	GO:1904893	negative regulation of STAT cascade	3/197	20/18493	0.00118744	0.0161286	0.0134541	SOCS1/SOCS3/VHL	3
GO_BP_m1	GO:0043618	regulation of transcription from RNA polymerase II promoter in response to stress	5/197	75/18493	0.00123045	0.0165822	0.0138324	CUL2/NEDD4/RBX1/ELOC/VHL	5
GO_BP_m1	GO:0048285	organelle fission	13/197	458/18493	0.00129892	0.0173692	0.0144889	ANAPC1/ANAPC11/ANAPC5/CCNF/CDC23/CDC27/CUL3/FZR1/HECW2/KLHL22/UBE2B/UBE2C/UBR2	13
GO_BP_m1	GO:0006282	regulation of DNA repair	6/197	115/18493	0.00145681	0.0193307	0.0161251	DTX3L/FBH1/UBE2V1/TRIP12/UBE2N/UBE2V2	6
GO_BP_m1	GO:0010994	free ubiquitin chain polymerization	2/197	6/18493	0.00164658	0.0211966	0.0176816	UBE2C/UBE2K	2
GO_BP_m1	GO:0032020	ISG15-protein conjugation	2/197	6/18493	0.00164658	0.0211966	0.0176816	UBE2E1/UBE2E2	2
GO_BP_m1	GO:0035519	protein K29-linked ubiquitination	2/197	6/18493	0.00164658	0.0211966	0.0176816	ITCH/UBE2D4	2
GO_BP_m1	GO:0071569	protein ufmylation	2/197	6/18493	0.00164658	0.0211966	0.0176816	UBA5/UFL1	2
GO_BP_m1	GO:2001020	regulation of response to DNA damage stimulus	8/197	206/18493	0.00167714	0.0214302	0.0178765	DTX3L/FBH1/UBE2V1/TRIM32/TRIP12/UBE2N/UBE2V2/USP47	8
GO_BP_m1	GO:0043620	regulation of DNA-templated transcription in response to stress	5/197	81/18493	0.00173525	0.0220095	0.0183598	CUL2/NEDD4/RBX1/ELOC/VHL	5
GO_BP_m1	GO:0007059	chromosome segregation	10/197	312/18493	0.00194502	0.0244902	0.020429	ANAPC1/ANAPC11/ANAPC5/CDC23/CDC27/CUL3/FBXW7/HECW2/KLHL22/UBE2B	10
GO_BP_m1	GO:0006605	protein targeting	12/197	424/18493	0.00202965	0.0253706	0.0211635	ARIH2/FBXO7/FBXW7/HUWE1/RABGEF1/NEDD4/SMURF1/UBE2D1/UBE2D2/UBE2D3/UBE2J2/UBE2L3	12
GO_BP_m1	GO:0045840	positive regulation of mitotic nuclear division	4/197	51/18493	0.00211113	0.0261993	0.0218547	ANAPC11/ANAPC5/CUL3/UBE2C	4
GO_BP_m1	GO:1901992	positive regulation of mitotic cell cycle phase transition	5/197	85/18493	0.0021469	0.0264528	0.0220662	ANAPC11/ANAPC5/CUL3/UBE2C/UBE2E2	5
GO_BP_m1	GO:0043951	negative regulation of cAMP-mediated signaling	3/197	25/18493	0.00230379	0.0281846	0.0235108	CDC34/MGRN1/UBE2B	3
GO_BP_m1	GO:0048814	regulation of dendrite morphogenesis	5/197	87/18493	0.00237748	0.0288813	0.024092	FBXO31/FBXW8/HECW2/NEDD4/NEDD4L	5
GO_BP_m1	GO:0000729	DNA double-strand break processing	3/197	26/18493	0.00258401	0.0311708	0.0260018	RNF138/UBE2N/UBE2V2	3
GO_BP_m1	GO:0050847	progesterone receptor signaling pathway	2/197	8/18493	0.00303071	0.035825	0.0298842	NEDD4/UBE3A	2
GO_BP_m1	GO:0000726	non-recombinational repair	5/197	92/18493	0.00303215	0.035825	0.0298842	DTX3L/HERC2/RNF138/UBE2N/UBE2V2	5
GO_BP_m1	GO:0036503	ERAD pathway	5/197	92/18493	0.00303215	0.035825	0.0298842	FBXO6/UBE2G2/UBE2J1/UBE2J2/UBE4A	5
GO_BP_m1	GO:0035456	response to interferon-beta	3/197	28/18493	0.00320541	0.0373603	0.031165	CDC34/UBE2G2/UBE2K	3
GO_BP_m1	GO:0051984	positive regulation of chromosome segregation	3/197	28/18493	0.00320541	0.0373603	0.031165	ANAPC11/ANAPC5/CUL3	3
GO_BP_m1	GO:2001233	regulation of apoptotic signaling pathway	11/197	391/18493	0.00323552	0.0374582	0.0312466	FBH1/FBXW7/RBCK1/RNF34/SH3RF1/SIAH1/SIAH2/TRAF7/TRIM32/TRIM39/USP47	11
GO_BP_m1	GO:0030520	intracellular estrogen receptor signaling pathway	4/197	58/18493	0.00338307	0.0389054	0.0324538	KCTD6/SKP2/UBA5/UFL1	4
GO_BP_m1	GO:0051403	stress-activated MAPK cascade	9/197	284/18493	0.00348854	0.0396372	0.0330642	BTRC/CUL1/FBXW11/ITCH/PJA2/SH3RF1/SKP1/UBE2V1/UBE2N	9
GO_BP_m1	GO:0033157	regulation of intracellular protein transport	8/197	232/18493	0.00349266	0.0396372	0.0330642	ARIH2/FBXW7/HUWE1/UBE2D3/UBE2G2/UBE2J1/UBE2J2/UBE2L3	8
GO_BP_m1	GO:0016570	histone modification	12/197	456/18493	0.00366311	0.0412998	0.0344512	DTX3L/HUWE1/RNF20/SKP1/TRIM37/TRIP12/UBE2A/UBE2B/UBE2E1/UBE2N/UBR2/DCAF1	12
GO_BP_m1	GO:0002753	cytoplasmic pattern recognition receptor signaling pathway	4/197	60/18493	0.00382481	0.0428142	0.0357144	ITCH/RNF125/UBE2V1/UBE2N	4
GO_BP_m1	GO:1904153	negative regulation of retrograde protein transport, ER to cytosol	2/197	9/18493	0.00386937	0.0428142	0.0357144	UBE2G2/UBE2J1	2
GO_BP_m1	GO:0060828	regulation of canonical Wnt signaling pathway	8/197	236/18493	0.00387189	0.0428142	0.0357144	BTRC/CUL3/RBX1/RNF220/SIAH2/SMURF2/UBE2B/USP47	8
GO_BP_m1	GO:0045879	negative regulation of smoothened signaling pathway	3/197	30/18493	0.00391103	0.0429715	0.0358456	BTRC/KCTD6/MGRN1	3
GO_BP_m1	GO:1901989	positive regulation of cell cycle phase transition	5/197	100/18493	0.00433643	0.0473439	0.039493	ANAPC11/ANAPC5/CUL3/UBE2C/UBE2E2	5
GO_BP_m1	GO:0016569	covalent chromatin modification	12/197	470/18493	0.00465159	0.0504653	0.0420968	DTX3L/HUWE1/RNF20/SKP1/TRIM37/TRIP12/UBE2A/UBE2B/UBE2E1/UBE2N/UBR2/DCAF1	12
GO_BP_m1	GO:0070862	negative regulation of protein exit from endoplasmic reticulum	2/197	10/18493	0.0048029	0.0517813	0.0431945	UBE2G2/UBE2J1	2
GO_BP_m1	GO:0071230	cellular response to amino acid stimulus	4/197	67/18493	0.00567565	0.0608106	0.0507265	KLHL22/SOCS1/UBR1/UBR2	4
GO_BP_m1	GO:0038007	netrin-activated signaling pathway	2/197	11/18493	0.00582923	0.0613135	0.051146	SIAH1/SIAH2	2
GO_BP_m1	GO:0042532	negative regulation of tyrosine phosphorylation of STAT protein	2/197	11/18493	0.00582923	0.0613135	0.051146	SOCS1/SOCS3	2
GO_BP_m1	GO:1902916	positive regulation of protein polyubiquitination	2/197	11/18493	0.00582923	0.0613135	0.051146	SKP2/UBE2D1	2
GO_BP_m1	GO:0070423	nucleotide-binding oligomerization domain containing signaling pathway	3/197	35/18493	0.00606414	0.0633978	0.0528847	ITCH/UBE2V1/UBE2N	3
GO_BP_m1	GO:0030111	regulation of Wnt signaling pathway	9/197	311/18493	0.00626377	0.0650904	0.0542966	BTRC/CUL3/RBX1/RNF213/RNF220/SIAH2/SMURF2/UBE2B/USP47	9
GO_BP_m1	GO:0031098	stress-activated protein kinase signaling cascade	9/197	313/18493	0.00652235	0.0673715	0.0561995	BTRC/CUL1/FBXW11/ITCH/PJA2/SH3RF1/SKP1/UBE2V1/UBE2N	9
GO_BP_m1	GO:0043200	response to amino acid	5/197	111/18493	0.0067237	0.069038	0.0575896	KLHL22/SOCS1/UBR1/UBR2/UFL1	5
GO_BP_m1	GO:0010826	negative regulation of centrosome duplication	2/197	12/18493	0.00694627	0.0704842	0.058796	CCNF/TRIM37	2
GO_BP_m1	GO:1904668	positive regulation of ubiquitin protein ligase activity	2/197	12/18493	0.00694627	0.0704842	0.058796	FZR1/UBE2C	2
GO_BP_m1	GO:0090316	positive regulation of intracellular protein transport	6/197	158/18493	0.00698951	0.0705082	0.058816	ARIH2/FBXW7/HUWE1/UBE2D3/UBE2J2/UBE2L3	6
GO_BP_m1	GO:0043433	negative regulation of DNA-binding transcription factor activity	6/197	160/18493	0.00741693	0.0743849	0.0620498	BTRC/ITCH/RBCK1/RLIM/TRIM37/UFL1	6
GO_BP_m1	GO:0034976	response to endoplasmic reticulum stress	8/197	264/18493	0.00749063	0.0746898	0.0623042	FBXO6/UBA5/UBE2G2/UBE2J1/UBE2J2/UBE2K/UBE4A/UFL1	8
GO_BP_m1	GO:0000422	autophagy of mitochondrion	4/197	74/18493	0.00804474	0.0790012	0.0659006	FBXO7/FBXW7/RNF41/SMURF1	4
GO_BP_m1	GO:0061726	mitochondrion disassembly	4/197	74/18493	0.00804474	0.0790012	0.0659006	FBXO7/FBXW7/RNF41/SMURF1	4
GO_BP_m1	GO:0032388	positive regulation of intracellular transport	7/197	214/18493	0.00814418	0.0790012	0.0659006	ARIH2/FBXW7/HUWE1/NEDD4/UBE2D3/UBE2J2/UBE2L3	7
GO_BP_m1	GO:0060712	spongiotrophoblast layer development	2/197	13/18493	0.00815201	0.0790012	0.0659006	FBXW8/SOCS3	2
GO_BP_m1	GO:1904293	negative regulation of ERAD pathway	2/197	13/18493	0.00815201	0.0790012	0.0659006	UBE2G2/UBE2J1	2
GO_BP_m1	GO:1902229	regulation of intrinsic apoptotic signaling pathway in response to DNA damage	3/197	39/18493	0.00820855	0.0791047	0.065987	FBH1/TRIM32/USP47	3
GO_BP_m1	GO:0038061	NIK/NF-kappaB signaling	5/197	120/18493	0.0092642	0.0887819	0.0740594	BTRC/CUL1/FBXW11/RBCK1/SKP1	5
GO_BP_m1	GO:0046606	negative regulation of centrosome cycle	2/197	14/18493	0.00944443	0.0895146	0.0746706	CCNF/TRIM37	2
GO_BP_m1	GO:1904152	regulation of retrograde protein transport, ER to cytosol	2/197	14/18493	0.00944443	0.0895146	0.0746706	UBE2G2/UBE2J1	2
GO_BP_m1	GO:1902749	regulation of cell cycle G2/M phase transition	6/197	170/18493	0.0098414	0.0907356	0.0756892	CUL1/FBXL7/FZR1/RBX1/SKP1/USP47	6
GO_BP_m1	GO:2001235	positive regulation of apoptotic signaling pathway	6/197	170/18493	0.0098414	0.0907356	0.0756892	FBH1/FBXW7/RBCK1/SIAH1/TRAF7/TRIM39	6
GO_BP_m1	GO:2001021	negative regulation of response to DNA damage stimulus	4/197	80/18493	0.010528	0.0907356	0.0756892	FBH1/TRIM32/TRIP12/USP47	4
GO_BP_m1	GO:0007014	actin ubiquitination	1/197	1/18493	0.0106527	0.0907356	0.0756892	TRIM32	1
GO_BP_m1	GO:0019089	transmission of virus	1/197	1/18493	0.0106527	0.0907356	0.0756892	NEDD4	1
GO_BP_m1	GO:0035212	cell competition in a multicellular organism	1/197	1/18493	0.0106527	0.0907356	0.0756892	DCAF1	1
GO_BP_m1	GO:0035853	chromosome passenger complex localization to spindle midzone	1/197	1/18493	0.0106527	0.0907356	0.0756892	KLHL21	1
GO_BP_m1	GO:0036392	chemokine (C-C motif) ligand 20 production	1/197	1/18493	0.0106527	0.0907356	0.0756892	TRIM32	1
GO_BP_m1	GO:0042275	error-free postreplication DNA repair	1/197	1/18493	0.0106527	0.0907356	0.0756892	UBE2V2	1
GO_BP_m1	GO:0044007	dissemination or transmission of symbiont from host	1/197	1/18493	0.0106527	0.0907356	0.0756892	NEDD4	1
GO_BP_m1	GO:0051821	dissemination or transmission of organism from other organism involved in symbiotic interaction	1/197	1/18493	0.0106527	0.0907356	0.0756892	NEDD4	1
GO_BP_m1	GO:0061736	engulfment of target by autophagosome	1/197	1/18493	0.0106527	0.0907356	0.0756892	SMURF1	1
GO_BP_m1	GO:0061753	substrate localization to autophagosome	1/197	1/18493	0.0106527	0.0907356	0.0756892	SMURF1	1
GO_BP_m1	GO:1900095	regulation of dosage compensation by inactivation of X chromosome	1/197	1/18493	0.0106527	0.0907356	0.0756892	RLIM	1
GO_BP_m1	GO:1903881	regulation of interleukin-17-mediated signaling pathway	1/197	1/18493	0.0106527	0.0907356	0.0756892	TRIM32	1
GO_BP_m1	GO:1903883	positive regulation of interleukin-17-mediated signaling pathway	1/197	1/18493	0.0106527	0.0907356	0.0756892	TRIM32	1
GO_BP_m1	GO:1903884	regulation of chemokine (C-C motif) ligand 20 production	1/197	1/18493	0.0106527	0.0907356	0.0756892	TRIM32	1
GO_BP_m1	GO:1903886	positive regulation of chemokine (C-C motif) ligand 20 production	1/197	1/18493	0.0106527	0.0907356	0.0756892	TRIM32	1
GO_BP_m1	GO:1990245	histone H2A-T120 phosphorylation	1/197	1/18493	0.0106527	0.0907356	0.0756892	DCAF1	1
GO_BP_m1	GO:1990390	protein K33-linked ubiquitination	1/197	1/18493	0.0106527	0.0907356	0.0756892	KLHL20	1
GO_BP_m1	GO:0045930	negative regulation of mitotic cell cycle	8/197	281/18493	0.0106779	0.0907356	0.0756892	CUL1/FBXL7/FBXO31/FBXO7/KLHL22/RBX1/SKP1/USP47	8
GO_BP_m1	GO:1901524	regulation of mitophagy	2/197	15/18493	0.0108216	0.0910598	0.0759595	RNF41/SMURF1	2
GO_BP_m1	GO:2001185	regulation of CD8-positive, alpha-beta T cell activation	2/197	15/18493	0.0108216	0.0910598	0.0759595	SH3RF1/SOCS1	2
GO_BP_m1	GO:0032088	negative regulation of NF-kappaB transcription factor activity	4/197	81/18493	0.0109848	0.091984	0.0767305	ITCH/RBCK1/TRIM37/UFL1	4
GO_BP_m1	GO:0060070	canonical Wnt signaling pathway	8/197	284/18493	0.011331	0.0944253	0.078767	BTRC/CUL3/RBX1/RNF220/SIAH2/SMURF2/UBE2B/USP47	8
GO_BP_m1	GO:0032465	regulation of cytokinesis	4/197	84/18493	0.0124311	0.102601	0.0855871	CUL3/KLHL13/KLHL21/KLHL9	4
GO_BP_m1	GO:0043154	negative regulation of cysteine-type endopeptidase activity involved in apoptotic process	4/197	84/18493	0.0124311	0.102601	0.0855871	RNF34/SH3RF1/SIAH2/USP47	4
GO_BP_m1	GO:0006303	double-strand break repair via nonhomologous end joining	4/197	85/18493	0.012939	0.106284	0.0886595	DTX3L/HERC2/UBE2N/UBE2V2	4
GO_BP_m1	GO:0051090	regulation of DNA-binding transcription factor activity	10/197	412/18493	0.0131246	0.107298	0.0895054	BTRC/ITCH/RBCK1/RLIM/RNF41/UBE2V1/TRIM32/TRIM37/UBE2N/UFL1	10
GO_BP_m1	GO:0006302	double-strand break repair	7/197	236/18493	0.0134426	0.109379	0.0912412	DTX3L/FBH1/HERC2/RNF138/TRIP12/UBE2N/UBE2V2	7
GO_BP_m1	GO:0014874	response to stimulus involved in regulation of muscle adaptation	2/197	17/18493	0.0138224	0.110387	0.092082	FBXO32/TRIM63	2
GO_BP_m1	GO:0035518	histone H2A monoubiquitination	2/197	17/18493	0.0138224	0.110387	0.092082	SKP1/TRIM37	2
GO_BP_m1	GO:0042753	positive regulation of circadian rhythm	2/197	17/18493	0.0138224	0.110387	0.092082	BTRC/FBXW11	2
GO_BP_m1	GO:0072576	liver morphogenesis	2/197	17/18493	0.0138224	0.110387	0.092082	CUL3/FBXW7	2
GO_BP_m1	GO:0006839	mitochondrial transport	7/197	241/18493	0.0149282	0.118669	0.0989906	ARIH2/FBXO7/FBXW7/HUWE1/UBE2D3/UBE2J2/UBE2L3	7
GO_BP_m1	GO:0032386	regulation of intracellular transport	10/197	422/18493	0.0152828	0.119549	0.0997241	ARIH2/FBXL20/FBXW7/HUWE1/NEDD4/UBE2D3/UBE2G2/UBE2J1/UBE2J2/UBE2L3	10
GO_BP_m1	GO:0009411	response to UV	5/197	136/18493	0.0152864	0.119549	0.0997241	NEDD4/TRIM32/UBE2A/UBE2B/USP47	5
GO_BP_m1	GO:0048813	dendrite morphogenesis	5/197	136/18493	0.0152864	0.119549	0.0997241	FBXO31/FBXW8/HECW2/NEDD4/NEDD4L	5
GO_BP_m1	GO:0050732	negative regulation of peptidyl-tyrosine phosphorylation	3/197	49/18493	0.0153161	0.119549	0.0997241	CBLB/SOCS1/SOCS3	3
GO_BP_m1	GO:0007096	regulation of exit from mitosis	2/197	18/18493	0.0154423	0.119991	0.100093	CDC23/UBE2C	2
GO_BP_m1	GO:2000117	negative regulation of cysteine-type endopeptidase activity	4/197	91/18493	0.0162641	0.12581	0.104947	RNF34/SH3RF1/SIAH2/USP47	4
GO_BP_m1	GO:0050773	regulation of dendrite development	5/197	139/18493	0.0166503	0.128222	0.106959	FBXO31/FBXW8/HECW2/NEDD4/NEDD4L	5
GO_BP_m1	GO:2001022	positive regulation of response to DNA damage stimulus	4/197	92/18493	0.0168656	0.129303	0.107861	DTX3L/FBH1/UBE2N/UBE2V2	4
GO_BP_m1	GO:0043162	ubiquitin-dependent protein catabolic process via the multivesicular body sorting pathway	2/197	19/18493	0.0171393	0.130244	0.108646	NEDD4/RNF115	2
GO_BP_m1	GO:1903599	positive regulation of autophagy of mitochondrion	2/197	19/18493	0.0171393	0.130244	0.108646	FBXO7/SMURF1	2
GO_BP_m1	GO:2000649	regulation of sodium ion transmembrane transporter activity	3/197	52/18493	0.0179519	0.13582	0.113297	HECW2/NEDD4/NEDD4L	3
GO_BP_m1	GO:0000423	mitophagy	2/197	20/18493	0.0189118	0.142458	0.118834	RNF41/SMURF1	2
GO_BP_m1	GO:0043949	regulation of cAMP-mediated signaling	3/197	54/18493	0.0198405	0.148477	0.123856	CDC34/MGRN1/UBE2B	3
GO_BP_m1	GO:0042752	regulation of circadian rhythm	4/197	97/18493	0.0200808	0.148477	0.123856	BTRC/FBXL3/FBXW11/UBE3A	4
GO_BP_m1	GO:0090263	positive regulation of canonical Wnt signaling pathway	4/197	97/18493	0.0200808	0.148477	0.123856	RNF220/SMURF2/UBE2B/USP47	4
GO_BP_m1	GO:1903008	organelle disassembly	4/197	97/18493	0.0200808	0.148477	0.123856	FBXO7/FBXW7/RNF41/SMURF1	4
GO_BP_m1	GO:0051092	positive regulation of NF-kappaB transcription factor activity	5/197	146/18493	0.0201413	0.148477	0.123856	RBCK1/UBE2V1/TRIM32/TRIM37/UBE2N	5
GO_BP_m1	GO:1903861	positive regulation of dendrite extension	2/197	21/18493	0.0207578	0.148606	0.123963	NEDD4L/SMURF1	2
GO_BP_m1	GO:1904666	regulation of ubiquitin protein ligase activity	2/197	21/18493	0.0207578	0.148606	0.123963	FZR1/UBE2C	2
GO_BP_m1	GO:0001831	trophectodermal cellular morphogenesis	1/197	2/18493	0.0211924	0.148606	0.123963	CUL3	1
GO_BP_m1	GO:0010768	negative regulation of transcription from RNA polymerase II promoter in response to UV-induced DNA damage	1/197	2/18493	0.0211924	0.148606	0.123963	NEDD4	1
GO_BP_m1	GO:0043377	negative regulation of CD8-positive, alpha-beta T cell differentiation	1/197	2/18493	0.0211924	0.148606	0.123963	SOCS1	1
GO_BP_m1	GO:0060816	random inactivation of X chromosome	1/197	2/18493	0.0211924	0.148606	0.123963	RLIM	1
GO_BP_m1	GO:1901483	regulation of transcription factor catabolic process	1/197	2/18493	0.0211924	0.148606	0.123963	FBXW8	1
GO_BP_m1	GO:1901485	positive regulation of transcription factor catabolic process	1/197	2/18493	0.0211924	0.148606	0.123963	FBXW8	1
GO_BP_m1	GO:1903378	positive regulation of oxidative stress-induced neuron intrinsic apoptotic signaling pathway	1/197	2/18493	0.0211924	0.148606	0.123963	FBXW7	1
GO_BP_m1	GO:1990116	ribosome-associated ubiquitin-dependent protein catabolic process	1/197	2/18493	0.0211924	0.148606	0.123963	LTN1	1
GO_BP_m1	GO:2000639	negative regulation of SREBP signaling pathway	1/197	2/18493	0.0211924	0.148606	0.123963	FBXW7	1
GO_BP_m1	GO:2001288	positive regulation of caveolin-mediated endocytosis	1/197	2/18493	0.0211924	0.148606	0.123963	NEDD4L	1
GO_BP_m1	GO:0032006	regulation of TOR signaling	4/197	100/18493	0.0221791	0.154895	0.129209	FBXO9/KLHL22/UBR1/UBR2	4
GO_BP_m1	GO:0070841	inclusion body assembly	2/197	22/18493	0.0226757	0.157724	0.131569	CDC34/TRIM37	2
GO_BP_m1	GO:2001244	positive regulation of intrinsic apoptotic signaling pathway	3/197	57/18493	0.0228711	0.158444	0.13217	FBH1/FBXW7/SIAH1	3
GO_BP_m1	GO:0030509	BMP signaling pathway	5/197	152/18493	0.0234896	0.162079	0.135201	SMURF1/SMURF2/UBE2D1/UBE2D3/UBE2O	5
GO_BP_m1	GO:0010389	regulation of G2/M transition of mitotic cell cycle	5/197	153/18493	0.0240805	0.165494	0.13805	CUL1/FBXL7/RBX1/SKP1/USP47	5
GO_BP_m1	GO:0035561	regulation of chromatin binding	2/197	23/18493	0.0246636	0.166842	0.139175	DTX3L/FBH1	2
GO_BP_m1	GO:0036037	CD8-positive, alpha-beta T cell activation	2/197	23/18493	0.0246636	0.166842	0.139175	SH3RF1/SOCS1	2
GO_BP_m1	GO:0050687	negative regulation of defense response to virus	2/197	23/18493	0.0246636	0.166842	0.139175	ITCH/RNF125	2
GO_BP_m1	GO:1903859	regulation of dendrite extension	2/197	23/18493	0.0246636	0.166842	0.139175	NEDD4L/SMURF1	2
GO_BP_m1	GO:0001959	regulation of cytokine-mediated signaling pathway	5/197	155/18493	0.0252909	0.170417	0.142157	RBCK1/SOCS1/SOCS3/TRIM32/UBE2K	5
GO_BP_m1	GO:0045931	positive regulation of mitotic cell cycle	5/197	157/18493	0.0265397	0.178136	0.148596	ANAPC11/ANAPC5/CUL3/UBE2C/UBE2E2	5
GO_BP_m1	GO:1903203	regulation of oxidative stress-induced neuron death	2/197	24/18493	0.02672	0.178651	0.149026	FBXO7/FBXW7	2
GO_BP_m1	GO:0045739	positive regulation of DNA repair	3/197	61/18493	0.0272812	0.181699	0.151568	DTX3L/UBE2N/UBE2V2	3
GO_BP_m1	GO:0006879	cellular iron ion homeostasis	3/197	62/18493	0.0284495	0.184185	0.153642	CUL1/FBXL5/SKP1	3
GO_BP_m1	GO:1902305	regulation of sodium ion transmembrane transport	3/197	62/18493	0.0284495	0.184185	0.153642	HECW2/NEDD4/NEDD4L	3
GO_BP_m1	GO:0018279	protein N-linked glycosylation via asparagine	2/197	25/18493	0.0288432	0.184185	0.153642	UBE2G2/UBE2J1	2
GO_BP_m1	GO:0036475	neuron death in response to oxidative stress	2/197	25/18493	0.0288432	0.184185	0.153642	FBXO7/FBXW7	2
GO_BP_m1	GO:0060330	regulation of response to interferon-gamma	2/197	25/18493	0.0288432	0.184185	0.153642	SOCS1/SOCS3	2
GO_BP_m1	GO:0060334	regulation of interferon-gamma-mediated signaling pathway	2/197	25/18493	0.0288432	0.184185	0.153642	SOCS1/SOCS3	2
GO_BP_m1	GO:2000104	negative regulation of DNA-dependent DNA replication	2/197	25/18493	0.0288432	0.184185	0.153642	FBH1/FBXW7	2
GO_BP_m1	GO:2001242	regulation of intrinsic apoptotic signaling pathway	5/197	161/18493	0.0291538	0.184185	0.153642	FBH1/FBXW7/SIAH1/TRIM32/USP47	5
GO_BP_m1	GO:0016358	dendrite development	6/197	218/18493	0.0295398	0.184185	0.153642	FBXO31/FBXW8/HECW2/NEDD4/NEDD4L/UBA6	6
GO_BP_m1	GO:0000910	cytokinesis	5/197	163/18493	0.0305198	0.184185	0.153642	CUL3/KLHL13/KLHL21/KLHL9/TRIM36	5
GO_BP_m1	GO:0030307	positive regulation of cell growth	5/197	163/18493	0.0305198	0.184185	0.153642	KLHL22/NEDD4L/SMURF1/TRIM32/USP47	5
GO_BP_m1	GO:0018196	peptidyl-asparagine modification	2/197	26/18493	0.0310315	0.184185	0.153642	UBE2G2/UBE2J1	2
GO_BP_m1	GO:0070911	global genome nucleotide-excision repair	2/197	26/18493	0.0310315	0.184185	0.153642	RBX1/RNF111	2
GO_BP_m1	GO:0002669	positive regulation of T cell anergy	1/197	3/18493	0.0316205	0.184185	0.153642	ITCH	1
GO_BP_m1	GO:0002913	positive regulation of lymphocyte anergy	1/197	3/18493	0.0316205	0.184185	0.153642	ITCH	1
GO_BP_m1	GO:0007113	endomitotic cell cycle	1/197	3/18493	0.0316205	0.184185	0.153642	UBA3	1
GO_BP_m1	GO:0010520	regulation of reciprocal meiotic recombination	1/197	3/18493	0.0316205	0.184185	0.153642	UBE2B	1
GO_BP_m1	GO:0010767	regulation of transcription from RNA polymerase II promoter in response to UV-induced DNA damage	1/197	3/18493	0.0316205	0.184185	0.153642	NEDD4	1
GO_BP_m1	GO:0010845	positive regulation of reciprocal meiotic recombination	1/197	3/18493	0.0316205	0.184185	0.153642	UBE2B	1
GO_BP_m1	GO:0033128	negative regulation of histone phosphorylation	1/197	3/18493	0.0316205	0.184185	0.153642	UBE2B	1
GO_BP_m1	GO:0033183	negative regulation of histone ubiquitination	1/197	3/18493	0.0316205	0.184185	0.153642	TRIP12	1
GO_BP_m1	GO:0035544	negative regulation of SNARE complex assembly	1/197	3/18493	0.0316205	0.184185	0.153642	TRIM9	1
GO_BP_m1	GO:0044111	development involved in symbiotic interaction	1/197	3/18493	0.0316205	0.184185	0.153642	NEDD4	1
GO_BP_m1	GO:0071460	cellular response to cell-matrix adhesion	1/197	3/18493	0.0316205	0.184185	0.153642	SKP2	1
GO_BP_m1	GO:0071630	nuclear protein quality control by the ubiquitin-proteasome system	1/197	3/18493	0.0316205	0.184185	0.153642	CUL3	1
GO_BP_m1	GO:0072156	distal tubule morphogenesis	1/197	3/18493	0.0316205	0.184185	0.153642	KLHL3	1
GO_BP_m1	GO:0090234	regulation of kinetochore assembly	1/197	3/18493	0.0316205	0.184185	0.153642	RNF4	1
GO_BP_m1	GO:0090461	glutamate homeostasis	1/197	3/18493	0.0316205	0.184185	0.153642	KCTD7	1
GO_BP_m1	GO:0099575	regulation of protein catabolic process at presynapse, modulating synaptic transmission	1/197	3/18493	0.0316205	0.184185	0.153642	FBXL20	1
GO_BP_m1	GO:1901314	regulation of histone H2A K63-linked ubiquitination	1/197	3/18493	0.0316205	0.184185	0.153642	TRIP12	1
GO_BP_m1	GO:1901315	negative regulation of histone H2A K63-linked ubiquitination	1/197	3/18493	0.0316205	0.184185	0.153642	TRIP12	1
GO_BP_m1	GO:1901664	regulation of NAD+ ADP-ribosyltransferase activity	1/197	3/18493	0.0316205	0.184185	0.153642	DTX3L	1
GO_BP_m1	GO:1901666	positive regulation of NAD+ ADP-ribosyltransferase activity	1/197	3/18493	0.0316205	0.184185	0.153642	DTX3L	1
GO_BP_m1	GO:2000374	regulation of oxygen metabolic process	1/197	3/18493	0.0316205	0.184185	0.153642	RNF34	1
GO_BP_m1	GO:2000638	regulation of SREBP signaling pathway	1/197	3/18493	0.0316205	0.184185	0.153642	FBXW7	1
GO_BP_m1	GO:2001271	negative regulation of cysteine-type endopeptidase activity involved in execution phase of apoptosis	1/197	3/18493	0.0316205	0.184185	0.153642	RNF34	1
GO_BP_m1	GO:0060759	regulation of response to cytokine stimulus	5/197	165/18493	0.0319254	0.184185	0.153642	RBCK1/SOCS1/SOCS3/TRIM32/UBE2K	5
GO_BP_m1	GO:0071772	response to BMP	5/197	165/18493	0.0319254	0.184185	0.153642	SMURF1/SMURF2/UBE2D1/UBE2D3/UBE2O	5
GO_BP_m1	GO:0071773	cellular response to BMP stimulus	5/197	165/18493	0.0319254	0.184185	0.153642	SMURF1/SMURF2/UBE2D1/UBE2D3/UBE2O	5
GO_BP_m1	GO:2001252	positive regulation of chromosome organization	5/197	165/18493	0.0319254	0.184185	0.153642	ANAPC11/ANAPC5/CUL3/RNF20/UBE2N	5
GO_BP_m1	GO:0010975	regulation of neuron projection development	10/197	478/18493	0.032525	0.187019	0.156006	FBXO31/FBXO7/FBXW8/HECW2/MYLIP/NEDD4/NEDD4L/RNF6/SMURF1/UBE2V2	10
GO_BP_m1	GO:0051052	regulation of DNA metabolic process	9/197	412/18493	0.0328242	0.188112	0.156918	DTX3L/FBH1/FBXW7/RBBP6/UBE2V1/TRIP12/UBE2B/UBE2N/UBE2V2	9
GO_BP_m1	GO:0007176	regulation of epidermal growth factor-activated receptor activity	2/197	27/18493	0.0332832	0.189484	0.158062	CBLB/FBXW7	2
GO_BP_m1	GO:0070861	regulation of protein exit from endoplasmic reticulum	2/197	27/18493	0.0332832	0.189484	0.158062	UBE2G2/UBE2J1	2
GO_BP_m1	GO:1904292	regulation of ERAD pathway	2/197	28/18493	0.0355969	0.201669	0.168227	UBE2G2/UBE2J1	2
GO_BP_m1	GO:0006625	protein targeting to peroxisome	3/197	68/18493	0.0360081	0.201669	0.168227	UBE2D1/UBE2D2/UBE2D3	3
GO_BP_m1	GO:0050688	regulation of defense response to virus	3/197	68/18493	0.0360081	0.201669	0.168227	DTX3L/ITCH/RNF125	3
GO_BP_m1	GO:0072662	protein localization to peroxisome	3/197	68/18493	0.0360081	0.201669	0.168227	UBE2D1/UBE2D2/UBE2D3	3
GO_BP_m1	GO:0072663	establishment of protein localization to peroxisome	3/197	68/18493	0.0360081	0.201669	0.168227	UBE2D1/UBE2D2/UBE2D3	3
GO_BP_m1	GO:0043574	peroxisomal transport	3/197	69/18493	0.0373586	0.208555	0.173971	UBE2D1/UBE2D2/UBE2D3	3
GO_BP_m1	GO:0031929	TOR signaling	4/197	118/18493	0.0375272	0.208598	0.174007	FBXO9/KLHL22/UBR1/UBR2	4
GO_BP_m1	GO:0030970	retrograde protein transport, ER to cytosol	2/197	29/18493	0.0379709	0.208598	0.174007	UBE2G2/UBE2J1	2
GO_BP_m1	GO:0046640	regulation of alpha-beta T cell proliferation	2/197	29/18493	0.0379709	0.208598	0.174007	ITCH/SH3RF1	2
GO_BP_m1	GO:0060765	regulation of androgen receptor signaling pathway	2/197	29/18493	0.0379709	0.208598	0.174007	RNF14/RNF6	2
GO_BP_m1	GO:1903513	endoplasmic reticulum to cytosol transport	2/197	29/18493	0.0379709	0.208598	0.174007	UBE2G2/UBE2J1	2
GO_BP_m1	GO:0030521	androgen receptor signaling pathway	3/197	70/18493	0.0387348	0.212119	0.176944	RNF14/RNF4/RNF6	3
GO_BP_m1	GO:0045861	negative regulation of proteolysis	8/197	359/18493	0.0388868	0.212278	0.177076	RNF34/SH3RF1/SIAH2/TRIM39/UBE2G2/UBE2J1/UBE2Z/USP47	8
GO_BP_m1	GO:1903051	negative regulation of proteolysis involved in cellular protein catabolic process	3/197	71/18493	0.0401365	0.213401	0.178014	TRIM39/UBE2G2/UBE2J1	3
GO_BP_m1	GO:0010458	exit from mitosis	2/197	30/18493	0.0404038	0.213401	0.178014	CDC23/UBE2C	2
GO_BP_m1	GO:2000779	regulation of double-strand break repair	3/197	72/18493	0.0415637	0.213401	0.178014	DTX3L/FBH1/TRIP12	3
GO_BP_m1	GO:0003415	chondrocyte hypertrophy	1/197	4/18493	0.041938	0.213401	0.178014	MEX3C	1
GO_BP_m1	GO:0006344	maintenance of chromatin silencing	1/197	4/18493	0.041938	0.213401	0.178014	UBE2B	1
GO_BP_m1	GO:0014878	response to electrical stimulus involved in regulation of muscle adaptation	1/197	4/18493	0.041938	0.213401	0.178014	TRIM63	1
GO_BP_m1	GO:0021764	amygdala development	1/197	4/18493	0.041938	0.213401	0.178014	UBA6	1
GO_BP_m1	GO:0030047	actin modification	1/197	4/18493	0.041938	0.213401	0.178014	TRIM32	1
GO_BP_m1	GO:0036369	transcription factor catabolic process	1/197	4/18493	0.041938	0.213401	0.178014	FBXW8	1
GO_BP_m1	GO:0060708	spongiotrophoblast differentiation	1/197	4/18493	0.041938	0.213401	0.178014	SOCS3	1
GO_BP_m1	GO:0061428	negative regulation of transcription from RNA polymerase II promoter in response to hypoxia	1/197	4/18493	0.041938	0.213401	0.178014	VHL	1
GO_BP_m1	GO:0070294	renal sodium ion absorption	1/197	4/18493	0.041938	0.213401	0.178014	KLHL3	1
GO_BP_m1	GO:0071211	protein targeting to vacuole involved in autophagy	1/197	4/18493	0.041938	0.213401	0.178014	SMURF1	1
GO_BP_m1	GO:0072344	rescue of stalled ribosome	1/197	4/18493	0.041938	0.213401	0.178014	LTN1	1
GO_BP_m1	GO:0072429	response to intra-S DNA damage checkpoint signaling	1/197	4/18493	0.041938	0.213401	0.178014	FBH1	1
GO_BP_m1	GO:0080144	amino acid homeostasis	1/197	4/18493	0.041938	0.213401	0.178014	KCTD7	1
GO_BP_m1	GO:0090261	positive regulation of inclusion body assembly	1/197	4/18493	0.041938	0.213401	0.178014	CDC34	1
GO_BP_m1	GO:0099576	regulation of protein catabolic process at postsynapse, modulating synaptic transmission	1/197	4/18493	0.041938	0.213401	0.178014	RNF19A	1
GO_BP_m1	GO:1903223	positive regulation of oxidative stress-induced neuron death	1/197	4/18493	0.041938	0.213401	0.178014	FBXW7	1
GO_BP_m1	GO:1990164	histone H2A phosphorylation	1/197	4/18493	0.041938	0.213401	0.178014	DCAF1	1
GO_BP_m1	GO:2000346	negative regulation of hepatocyte proliferation	1/197	4/18493	0.041938	0.213401	0.178014	FBXW7	1
GO_BP_m1	GO:2001168	positive regulation of histone H2B ubiquitination	1/197	4/18493	0.041938	0.213401	0.178014	RNF20	1
GO_BP_m1	GO:2001270	regulation of cysteine-type endopeptidase activity involved in execution phase of apoptosis	1/197	4/18493	0.041938	0.213401	0.178014	RNF34	1
GO_BP_m1	GO:0045088	regulation of innate immune response	8/197	365/18493	0.0421774	0.213988	0.178503	ITCH/PJA2/RNF125/SOCS1/SOCS3/UBE2V1/UBE2K/UBE2N	8
GO_BP_m1	GO:0006623	protein targeting to vacuole	2/197	31/18493	0.0428939	0.214459	0.178896	NEDD4/SMURF1	2
GO_BP_m1	GO:0040020	regulation of meiotic nuclear division	2/197	31/18493	0.0428939	0.214459	0.178896	FZR1/UBE2B	2
GO_BP_m1	GO:1902230	negative regulation of intrinsic apoptotic signaling pathway in response to DNA damage	2/197	31/18493	0.0428939	0.214459	0.178896	TRIM32/USP47	2
GO_BP_m1	GO:2000780	negative regulation of double-strand break repair	2/197	31/18493	0.0428939	0.214459	0.178896	FBH1/TRIP12	2
GO_BP_m1	GO:0002221	pattern recognition receptor signaling pathway	5/197	179/18493	0.0428959	0.214459	0.178896	ITCH/PJA2/RNF125/UBE2V1/UBE2N	5
GO_BP_m1	GO:0031397	negative regulation of protein ubiquitination	3/197	73/18493	0.0430162	0.214459	0.178896	DTX3L/TRIP12/UFL1	3
GO_BP_m1	GO:0010506	regulation of autophagy	7/197	303/18493	0.0439946	0.218705	0.182438	FBXO7/FBXW7/HERC1/KLHL22/NEDD4/RNF41/SMURF1	7
GO_BP_m1	GO:0051303	establishment of chromosome localization	3/197	74/18493	0.0444938	0.220551	0.183978	CDC23/CUL3/UBE2B	3
GO_BP_m1	GO:0046633	alpha-beta T cell proliferation	2/197	32/18493	0.0454399	0.224596	0.187351	ITCH/SH3RF1	2
GO_BP_m1	GO:0050000	chromosome localization	3/197	75/18493	0.0459965	0.226697	0.189105	CDC23/CUL3/UBE2B	3
GO_BP_m1	GO:0043112	receptor metabolic process	5/197	184/18493	0.0473011	0.232463	0.193914	DTX3L/ITCH/MYLIP/NEDD4/SMURF1	5
GO_BP_m1	GO:0010507	negative regulation of autophagy	3/197	76/18493	0.0475242	0.232612	0.194039	HERC1/KLHL22/RNF41	3
GO_BP_m1	GO:0031330	negative regulation of cellular catabolic process	6/197	245/18493	0.0476472	0.232612	0.194039	HERC1/KLHL22/RNF41/TRIM39/UBE2G2/UBE2J1	6
GO_BP_m1	GO:0045738	negative regulation of DNA repair	2/197	33/18493	0.0480403	0.232612	0.194039	FBH1/TRIP12	2
GO_BP_m1	GO:0060674	placenta blood vessel development	2/197	33/18493	0.0480403	0.232612	0.194039	FBXW8/SOCS3	2
GO_BP_m1	GO:0097484	dendrite extension	2/197	33/18493	0.0480403	0.232612	0.194039	NEDD4L/SMURF1	2
GO_BP_m1	GO:0030177	positive regulation of Wnt signaling pathway	4/197	128/18493	0.0481407	0.232612	0.194039	RNF220/SMURF2/UBE2B/USP47	4
GO_BP_m1	GO:0032413	negative regulation of ion transmembrane transporter activity	3/197	77/18493	0.0490766	0.236472	0.197259	HECW2/NEDD4/NEDD4L	3
GO_BP_m1	GO:0008589	regulation of smoothened signaling pathway	3/197	78/18493	0.0506535	0.237341	0.197983	BTRC/KCTD6/MGRN1	3
GO_BP_m1	GO:0046627	negative regulation of insulin receptor signaling pathway	2/197	34/18493	0.0506936	0.237341	0.197983	SOCS1/SOCS3	2
GO_BP_m1	GO:1900077	negative regulation of cellular response to insulin stimulus	2/197	34/18493	0.0506936	0.237341	0.197983	SOCS1/SOCS3	2
GO_BP_m1	GO:0007034	vacuolar transport	4/197	131/18493	0.0516165	0.237341	0.197983	DTX3L/MGRN1/NEDD4/SMURF1	4
GO_BP_m1	GO:0000320	re-entry into mitotic cell cycle	1/197	5/18493	0.0521461	0.237341	0.197983	CCNF	1
GO_BP_m1	GO:0002249	lymphocyte anergy	1/197	5/18493	0.0521461	0.237341	0.197983	ITCH	1
GO_BP_m1	GO:0002667	regulation of T cell anergy	1/197	5/18493	0.0521461	0.237341	0.197983	ITCH	1
GO_BP_m1	GO:0002870	T cell anergy	1/197	5/18493	0.0521461	0.237341	0.197983	ITCH	1
GO_BP_m1	GO:0002911	regulation of lymphocyte anergy	1/197	5/18493	0.0521461	0.237341	0.197983	ITCH	1
GO_BP_m1	GO:0003096	renal sodium ion transport	1/197	5/18493	0.0521461	0.237341	0.197983	KLHL3	1
GO_BP_m1	GO:0010868	negative regulation of triglyceride biosynthetic process	1/197	5/18493	0.0521461	0.237341	0.197983	FBXW7	1
GO_BP_m1	GO:0031536	positive regulation of exit from mitosis	1/197	5/18493	0.0521461	0.237341	0.197983	UBE2C	1
GO_BP_m1	GO:0033184	positive regulation of histone ubiquitination	1/197	5/18493	0.0521461	0.237341	0.197983	RNF20	1
GO_BP_m1	GO:0060903	positive regulation of meiosis I	1/197	5/18493	0.0521461	0.237341	0.197983	UBE2B	1
GO_BP_m1	GO:0070535	histone H2A K63-linked ubiquitination	1/197	5/18493	0.0521461	0.237341	0.197983	TRIP12	1
GO_BP_m1	GO:0070842	aggresome assembly	1/197	5/18493	0.0521461	0.237341	0.197983	TRIM37	1
GO_BP_m1	GO:0097039	protein linear polyubiquitination	1/197	5/18493	0.0521461	0.237341	0.197983	RBCK1	1
GO_BP_m1	GO:2000583	regulation of platelet-derived growth factor receptor-alpha signaling pathway	1/197	5/18493	0.0521461	0.237341	0.197983	CBLB	1
GO_BP_m1	GO:2001166	regulation of histone H2B ubiquitination	1/197	5/18493	0.0521461	0.237341	0.197983	RNF20	1
GO_BP_m1	GO:2001205	negative regulation of osteoclast development	1/197	5/18493	0.0521461	0.237341	0.197983	FBXW7	1
GO_BP_m1	GO:2001286	regulation of caveolin-mediated endocytosis	1/197	5/18493	0.0521461	0.237341	0.197983	NEDD4L	1
GO_BP_m1	GO:1903829	positive regulation of cellular protein localization	7/197	318/18493	0.0543795	0.246855	0.205919	ARIH2/DTX3L/FBXW7/HUWE1/UBE2D3/UBE2J2/UBE2L3	7
GO_BP_m1	GO:0007031	peroxisome organization	3/197	81/18493	0.0555306	0.251418	0.209726	UBE2D1/UBE2D2/UBE2D3	3
GO_BP_m1	GO:0051091	positive regulation of DNA-binding transcription factor activity	6/197	255/18493	0.0557806	0.251889	0.210119	RBCK1/RNF41/UBE2V1/TRIM32/TRIM37/UBE2N	6
GO_BP_m1	GO:0045787	positive regulation of cell cycle	8/197	390/18493	0.0578574	0.260494	0.217297	ANAPC11/ANAPC5/CCNF/CUL3/TRIM32/UBE2B/UBE2C/UBE2E2	8
GO_BP_m1	GO:0042058	regulation of epidermal growth factor receptor signaling pathway	3/197	83/18493	0.0589019	0.260494	0.217297	CBLB/FBXW7/RNF115	3
GO_BP_m1	GO:1903321	negative regulation of protein modification by small protein conjugation or removal	3/197	83/18493	0.0589019	0.260494	0.217297	DTX3L/TRIP12/UFL1	3
GO_BP_m1	GO:0016572	histone phosphorylation	2/197	37/18493	0.0589571	0.260494	0.217297	UBE2B/DCAF1	2
GO_BP_m1	GO:0046636	negative regulation of alpha-beta T cell activation	2/197	37/18493	0.0589571	0.260494	0.217297	ITCH/SOCS1	2
GO_BP_m1	GO:0050775	positive regulation of dendrite morphogenesis	2/197	37/18493	0.0589571	0.260494	0.217297	FBXO31/FBXW8	2
GO_BP_m1	GO:0055072	iron ion homeostasis	3/197	84/18493	0.060623	0.260494	0.217297	CUL1/FBXL5/SKP1	3
GO_BP_m1	GO:1903363	negative regulation of cellular protein catabolic process	3/197	84/18493	0.060623	0.260494	0.217297	TRIM39/UBE2G2/UBE2J1	3
GO_BP_m1	GO:0031056	regulation of histone modification	4/197	139/18493	0.0615381	0.260494	0.217297	RNF20/TRIP12/UBE2B/UBE2N	4
GO_BP_m1	GO:0042769	DNA damage response, detection of DNA damage	2/197	38/18493	0.0618082	0.260494	0.217297	RBX1/UBE2B	2
GO_BP_m1	GO:0010792	DNA double-strand break processing involved in repair via single-strand annealing	1/197	6/18493	0.0622461	0.260494	0.217297	RNF138	1
GO_BP_m1	GO:0031339	negative regulation of vesicle fusion	1/197	6/18493	0.0622461	0.260494	0.217297	TRIM9	1
GO_BP_m1	GO:0032803	regulation of low-density lipoprotein particle receptor catabolic process	1/197	6/18493	0.0622461	0.260494	0.217297	MYLIP	1
GO_BP_m1	GO:0035740	CD8-positive, alpha-beta T cell proliferation	1/197	6/18493	0.0622461	0.260494	0.217297	SH3RF1	1
GO_BP_m1	GO:0035790	platelet-derived growth factor receptor-alpha signaling pathway	1/197	6/18493	0.0622461	0.260494	0.217297	CBLB	1
GO_BP_m1	GO:0040016	embryonic cleavage	1/197	6/18493	0.0622461	0.260494	0.217297	CUL3	1
GO_BP_m1	GO:0043376	regulation of CD8-positive, alpha-beta T cell differentiation	1/197	6/18493	0.0622461	0.260494	0.217297	SOCS1	1
GO_BP_m1	GO:0061734	parkin-mediated stimulation of mitophagy in response to mitochondrial depolarization	1/197	6/18493	0.0622461	0.260494	0.217297	SMURF1	1
GO_BP_m1	GO:0072592	oxygen metabolic process	1/197	6/18493	0.0622461	0.260494	0.217297	RNF34	1
GO_BP_m1	GO:0090230	regulation of centromere complex assembly	1/197	6/18493	0.0622461	0.260494	0.217297	RNF4	1
GO_BP_m1	GO:1900045	negative regulation of protein K63-linked ubiquitination	1/197	6/18493	0.0622461	0.260494	0.217297	TRIP12	1
GO_BP_m1	GO:1901165	positive regulation of trophoblast cell migration	1/197	6/18493	0.0622461	0.260494	0.217297	SMURF2	1
GO_BP_m1	GO:1901525	negative regulation of mitophagy	1/197	6/18493	0.0622461	0.260494	0.217297	RNF41	1
GO_BP_m1	GO:1902177	positive regulation of oxidative stress-induced intrinsic apoptotic signaling pathway	1/197	6/18493	0.0622461	0.260494	0.217297	FBXW7	1
GO_BP_m1	GO:1902965	regulation of protein localization to early endosome	1/197	6/18493	0.0622461	0.260494	0.217297	DTX3L	1
GO_BP_m1	GO:1902966	positive regulation of protein localization to early endosome	1/197	6/18493	0.0622461	0.260494	0.217297	DTX3L	1
GO_BP_m1	GO:1903026	negative regulation of RNA polymerase II regulatory region sequence-specific DNA binding	1/197	6/18493	0.0622461	0.260494	0.217297	FBXW7	1
GO_BP_m1	GO:2000051	negative regulation of non-canonical Wnt signaling pathway	1/197	6/18493	0.0622461	0.260494	0.217297	RNF213	1
GO_BP_m1	GO:2000564	regulation of CD8-positive, alpha-beta T cell proliferation	1/197	6/18493	0.0622461	0.260494	0.217297	SH3RF1	1
GO_BP_m1	GO:2001186	negative regulation of CD8-positive, alpha-beta T cell activation	1/197	6/18493	0.0622461	0.260494	0.217297	SOCS1	1
GO_BP_m1	GO:0002028	regulation of sodium ion transport	3/197	85/18493	0.0623676	0.260494	0.217297	HECW2/NEDD4/NEDD4L	3
GO_BP_m1	GO:0008156	negative regulation of DNA replication	2/197	39/18493	0.0647055	0.269606	0.224898	FBH1/FBXW7	2
GO_BP_m1	GO:0038127	ERBB signaling pathway	4/197	143/18493	0.0668507	0.277873	0.231794	CBLB/CUL5/FBXW7/RNF115	4
GO_BP_m1	GO:0032886	regulation of microtubule-based process	5/197	204/18493	0.0675173	0.278881	0.232634	CCNF/KLHL42/RNF4/TRIM36/TRIM37	5
GO_BP_m1	GO:0031057	negative regulation of histone modification	2/197	40/18493	0.0676476	0.278881	0.232634	TRIP12/UBE2B	2
GO_BP_m1	GO:0030510	regulation of BMP signaling pathway	3/197	88/18493	0.0677397	0.278881	0.232634	SMURF1/SMURF2/UBE2O	3
GO_BP_m1	GO:0032410	negative regulation of transporter activity	3/197	88/18493	0.0677397	0.278881	0.232634	HECW2/NEDD4/NEDD4L	3
GO_BP_m1	GO:1904063	negative regulation of cation transmembrane transport	3/197	89/18493	0.0695759	0.285758	0.238371	HECW2/NEDD4/NEDD4L	3
GO_BP_m1	GO:1901184	regulation of ERBB signaling pathway	3/197	90/18493	0.0714345	0.292517	0.244009	CBLB/FBXW7/RNF115	3
GO_BP_m1	GO:0002666	positive regulation of T cell tolerance induction	1/197	7/18493	0.0722389	0.292517	0.244009	ITCH	1
GO_BP_m1	GO:0032876	negative regulation of DNA endoreduplication	1/197	7/18493	0.0722389	0.292517	0.244009	FBXW7	1
GO_BP_m1	GO:0034137	positive regulation of toll-like receptor 2 signaling pathway	1/197	7/18493	0.0722389	0.292517	0.244009	PJA2	1
GO_BP_m1	GO:0035405	histone-threonine phosphorylation	1/197	7/18493	0.0722389	0.292517	0.244009	DCAF1	1
GO_BP_m1	GO:1902231	positive regulation of intrinsic apoptotic signaling pathway in response to DNA damage	1/197	7/18493	0.0722389	0.292517	0.244009	FBH1	1
GO_BP_m1	GO:0046634	regulation of alpha-beta T cell activation	3/197	91/18493	0.0733153	0.295501	0.246499	ITCH/SH3RF1/SOCS1	3
GO_BP_m1	GO:0010824	regulation of centrosome duplication	2/197	42/18493	0.0736612	0.295501	0.246499	CCNF/TRIM37	2
GO_BP_m1	GO:0042059	negative regulation of epidermal growth factor receptor signaling pathway	2/197	42/18493	0.0736612	0.295501	0.246499	CBLB/RNF115	2
GO_BP_m1	GO:0072666	establishment of protein localization to vacuole	2/197	42/18493	0.0736612	0.295501	0.246499	NEDD4/SMURF1	2
GO_BP_m1	GO:0016579	protein deubiquitination	6/197	276/18493	0.0754365	0.301921	0.251854	ITCH/SIAH2/SKP2/SMURF2/UBE2D1/USP47	6
GO_BP_m1	GO:0016049	cell growth	9/197	485/18493	0.0757236	0.302368	0.252227	ARIH2/ITCH/KLHL22/MEX3C/NEDD4L/RNF6/SMURF1/TRIM32/USP47	9
GO_BP_m1	GO:0002832	negative regulation of response to biotic stimulus	2/197	43/18493	0.0767303	0.303577	0.253236	ITCH/RNF125	2
GO_BP_m1	GO:0061912	selective autophagy	2/197	43/18493	0.0767303	0.303577	0.253236	RNF41/SMURF1	2
GO_BP_m1	GO:0090317	negative regulation of intracellular protein transport	2/197	43/18493	0.0767303	0.303577	0.253236	UBE2G2/UBE2J1	2
GO_BP_m1	GO:1903573	negative regulation of response to endoplasmic reticulum stress	2/197	43/18493	0.0767303	0.303577	0.253236	UBE2G2/UBE2J1	2
GO_BP_m1	GO:0007254	JNK cascade	5/197	213/18493	0.0779631	0.307749	0.256716	ITCH/PJA2/SH3RF1/UBE2V1/UBE2N	5
GO_BP_m1	GO:0006284	base-excision repair	2/197	44/18493	0.0798391	0.309993	0.258588	HUWE1/USP47	2
GO_BP_m1	GO:0007080	mitotic metaphase plate congression	2/197	44/18493	0.0798391	0.309993	0.258588	CDC23/CUL3	2
GO_BP_m1	GO:0006310	DNA recombination	6/197	282/18493	0.0816931	0.309993	0.258588	FBH1/RNF138/UBE2B/UBE2N/UBR2/DCAF1	6
GO_BP_m1	GO:0036353	histone H2A-K119 monoubiquitination	1/197	8/18493	0.0821258	0.309993	0.258588	TRIM37	1
GO_BP_m1	GO:0036480	neuron intrinsic apoptotic signaling pathway in response to oxidative stress	1/197	8/18493	0.0821258	0.309993	0.258588	FBXW7	1
GO_BP_m1	GO:0039536	negative regulation of RIG-I signaling pathway	1/197	8/18493	0.0821258	0.309993	0.258588	RNF125	1
GO_BP_m1	GO:0045002	double-strand break repair via single-strand annealing	1/197	8/18493	0.0821258	0.309993	0.258588	RNF138	1
GO_BP_m1	GO:0046600	negative regulation of centriole replication	1/197	8/18493	0.0821258	0.309993	0.258588	TRIM37	1
GO_BP_m1	GO:0048478	replication fork protection	1/197	8/18493	0.0821258	0.309993	0.258588	FBH1	1
GO_BP_m1	GO:0051026	chiasma assembly	1/197	8/18493	0.0821258	0.309993	0.258588	UBE2B	1
GO_BP_m1	GO:0060631	regulation of meiosis I	1/197	8/18493	0.0821258	0.309993	0.258588	UBE2B	1
GO_BP_m1	GO:0070417	cellular response to cold	1/197	8/18493	0.0821258	0.309993	0.258588	RNF34	1
GO_BP_m1	GO:0070459	prolactin secretion	1/197	8/18493	0.0821258	0.309993	0.258588	UBE2Q1	1
GO_BP_m1	GO:0072396	response to cell cycle checkpoint signaling	1/197	8/18493	0.0821258	0.309993	0.258588	FBH1	1
GO_BP_m1	GO:0072402	response to DNA integrity checkpoint signaling	1/197	8/18493	0.0821258	0.309993	0.258588	FBH1	1
GO_BP_m1	GO:0072423	response to DNA damage checkpoint signaling	1/197	8/18493	0.0821258	0.309993	0.258588	FBH1	1
GO_BP_m1	GO:1900364	negative regulation of mRNA polyadenylation	1/197	8/18493	0.0821258	0.309993	0.258588	RNF20	1
GO_BP_m1	GO:1902915	negative regulation of protein polyubiquitination	1/197	8/18493	0.0821258	0.309993	0.258588	TRIP12	1
GO_BP_m1	GO:1903147	negative regulation of autophagy of mitochondrion	1/197	8/18493	0.0821258	0.309993	0.258588	RNF41	1
GO_BP_m1	GO:1903376	regulation of oxidative stress-induced neuron intrinsic apoptotic signaling pathway	1/197	8/18493	0.0821258	0.309993	0.258588	FBXW7	1
GO_BP_m1	GO:0032480	negative regulation of type I interferon production	2/197	45/18493	0.0829867	0.311878	0.26016	ITCH/RNF125	2
GO_BP_m1	GO:0032527	protein exit from endoplasmic reticulum	2/197	45/18493	0.0829867	0.311878	0.26016	UBE2G2/UBE2J1	2
GO_BP_m1	GO:2001236	regulation of extrinsic apoptotic signaling pathway	4/197	156/18493	0.0856914	0.321343	0.268055	RBCK1/RNF34/SH3RF1/SIAH2	4
GO_BP_m1	GO:0090068	positive regulation of cell cycle process	6/197	286/18493	0.086021	0.321745	0.268391	ANAPC11/ANAPC5/CUL3/UBE2B/UBE2C/UBE2E2	6
GO_BP_m1	GO:0001961	positive regulation of cytokine-mediated signaling pathway	2/197	46/18493	0.0861718	0.321745	0.268391	TRIM32/UBE2K	2
GO_BP_m1	GO:1902106	negative regulation of leukocyte differentiation	3/197	98/18493	0.0870845	0.323893	0.270182	FBXO7/FBXW7/SOCS1	3
GO_BP_m1	GO:0009895	negative regulation of catabolic process	6/197	287/18493	0.0871225	0.323893	0.270182	HERC1/KLHL22/RNF41/TRIM39/UBE2G2/UBE2J1	6
GO_BP_m1	GO:2001234	negative regulation of apoptotic signaling pathway	5/197	222/18493	0.0892292	0.325724	0.27171	RNF34/SH3RF1/SIAH2/TRIM32/USP47	5
GO_BP_m1	GO:0043370	regulation of CD4-positive, alpha-beta T cell differentiation	2/197	47/18493	0.0893932	0.325724	0.27171	SH3RF1/SOCS1	2
GO_BP_m1	GO:1901185	negative regulation of ERBB signaling pathway	2/197	47/18493	0.0893932	0.325724	0.27171	CBLB/RNF115	2
GO_BP_m1	GO:0097191	extrinsic apoptotic signaling pathway	5/197	224/18493	0.0918422	0.325724	0.27171	RBCK1/RNF34/RNF41/SH3RF1/SIAH2	5
GO_BP_m1	GO:0010533	regulation of activation of Janus kinase activity	1/197	9/18493	0.0919078	0.325724	0.27171	SOCS1	1
GO_BP_m1	GO:0014732	skeletal muscle atrophy	1/197	9/18493	0.0919078	0.325724	0.27171	TRIM63	1
GO_BP_m1	GO:0021702	cerebellar Purkinje cell differentiation	1/197	9/18493	0.0919078	0.325724	0.27171	HERC1	1
GO_BP_m1	GO:0031441	negative regulation of mRNA 3'-end processing	1/197	9/18493	0.0919078	0.325724	0.27171	RNF20	1
GO_BP_m1	GO:0032933	SREBP signaling pathway	1/197	9/18493	0.0919078	0.325724	0.27171	FBXW7	1
GO_BP_m1	GO:0035520	monoubiquitinated protein deubiquitination	1/197	9/18493	0.0919078	0.325724	0.27171	USP47	1
GO_BP_m1	GO:0035562	negative regulation of chromatin binding	1/197	9/18493	0.0919078	0.325724	0.27171	FBH1	1
GO_BP_m1	GO:0046642	negative regulation of alpha-beta T cell proliferation	1/197	9/18493	0.0919078	0.325724	0.27171	ITCH	1
GO_BP_m1	GO:0071225	cellular response to muramyl dipeptide	1/197	9/18493	0.0919078	0.325724	0.27171	TRIM41	1
GO_BP_m1	GO:0097396	response to interleukin-17	1/197	9/18493	0.0919078	0.325724	0.27171	TRIM32	1
GO_BP_m1	GO:0097398	cellular response to interleukin-17	1/197	9/18493	0.0919078	0.325724	0.27171	TRIM32	1
GO_BP_m1	GO:0097400	interleukin-17-mediated signaling pathway	1/197	9/18493	0.0919078	0.325724	0.27171	TRIM32	1
GO_BP_m1	GO:0098779	positive regulation of mitophagy in response to mitochondrial depolarization	1/197	9/18493	0.0919078	0.325724	0.27171	SMURF1	1
GO_BP_m1	GO:1901526	positive regulation of mitophagy	1/197	9/18493	0.0919078	0.325724	0.27171	SMURF1	1
GO_BP_m1	GO:1902946	protein localization to early endosome	1/197	9/18493	0.0919078	0.325724	0.27171	DTX3L	1
GO_BP_m1	GO:1903265	positive regulation of tumor necrosis factor-mediated signaling pathway	1/197	9/18493	0.0919078	0.325724	0.27171	TRIM32	1
GO_BP_m1	GO:1905666	regulation of protein localization to endosome	1/197	9/18493	0.0919078	0.325724	0.27171	DTX3L	1
GO_BP_m1	GO:1905668	positive regulation of protein localization to endosome	1/197	9/18493	0.0919078	0.325724	0.27171	DTX3L	1
GO_BP_m1	GO:0071456	cellular response to hypoxia	4/197	160/18493	0.0919581	0.325724	0.27171	CUL2/RBX1/ELOC/VHL	4
GO_BP_m1	GO:0043525	positive regulation of neuron apoptotic process	2/197	48/18493	0.0926499	0.325839	0.271806	CDC34/FBXW7	2
GO_BP_m1	GO:0051445	regulation of meiotic cell cycle	2/197	48/18493	0.0926499	0.325839	0.271806	FZR1/UBE2B	2
GO_BP_m1	GO:0060711	labyrinthine layer development	2/197	48/18493	0.0926499	0.325839	0.271806	FBXW8/SOCS3	2
GO_BP_m1	GO:0070646	protein modification by small protein removal	6/197	292/18493	0.092746	0.325839	0.271806	ITCH/SIAH2/SKP2/SMURF2/UBE2D1/USP47	6
GO_BP_m1	GO:0007041	lysosomal transport	3/197	101/18493	0.0932967	0.326444	0.27231	DTX3L/MGRN1/NEDD4	3
GO_BP_m1	GO:0034766	negative regulation of ion transmembrane transport	3/197	101/18493	0.0932967	0.326444	0.27231	HECW2/NEDD4/NEDD4L	3
GO_BP_m1	GO:0010769	regulation of cell morphogenesis involved in differentiation	6/197	293/18493	0.0938939	0.327868	0.273499	FBXO31/FBXW8/HECW2/NEDD4/NEDD4L/RNF6	6
GO_BP_m1	GO:0043122	regulation of I-kappaB kinase/NF-kappaB signaling	5/197	226/18493	0.0944945	0.328635	0.274138	BTRC/RBCK1/UBE2V1/TRIM32/UBE2N	5
GO_BP_m1	GO:0048588	developmental cell growth	5/197	226/18493	0.0944945	0.328635	0.274138	ARIH2/MEX3C/NEDD4L/RNF6/SMURF1	5
GO_BP_m1	GO:0051302	regulation of cell division	4/197	162/18493	0.0951715	0.329815	0.275122	CUL3/KLHL13/KLHL21/KLHL9	4
GO_BP_m1	GO:0008630	intrinsic apoptotic signaling pathway in response to DNA damage	3/197	102/18493	0.0954072	0.329815	0.275122	FBH1/TRIM32/USP47	3
GO_BP_m1	GO:0035567	non-canonical Wnt signaling pathway	3/197	102/18493	0.0954072	0.329815	0.275122	RNF213/SMURF1/SMURF2	3
GO_BP_m1	GO:0030178	negative regulation of Wnt signaling pathway	4/197	164/18493	0.0984375	0.337554	0.281578	CUL3/RBX1/RNF213/SIAH2	4
GO_BP_m1	GO:0032007	negative regulation of TOR signaling	2/197	50/18493	0.0992645	0.337554	0.281578	UBR1/UBR2	2
GO_BP_m1	GO:2001237	negative regulation of extrinsic apoptotic signaling pathway	3/197	104/18493	0.0996865	0.337554	0.281578	RNF34/SH3RF1/SIAH2	3
GO_BP_m1	GO:0002645	positive regulation of tolerance induction	1/197	10/18493	0.101586	0.337554	0.281578	ITCH	1
GO_BP_m1	GO:0002664	regulation of T cell tolerance induction	1/197	10/18493	0.101586	0.337554	0.281578	ITCH	1
GO_BP_m1	GO:0014877	response to muscle inactivity involved in regulation of muscle adaptation	1/197	10/18493	0.101586	0.337554	0.281578	FBXO32	1
GO_BP_m1	GO:0014891	striated muscle atrophy	1/197	10/18493	0.101586	0.337554	0.281578	TRIM63	1
GO_BP_m1	GO:0014894	response to denervation involved in regulation of muscle adaptation	1/197	10/18493	0.101586	0.337554	0.281578	FBXO32	1
GO_BP_m1	GO:0021694	cerebellar Purkinje cell layer formation	1/197	10/18493	0.101586	0.337554	0.281578	HERC1	1
GO_BP_m1	GO:0030948	negative regulation of vascular endothelial growth factor receptor signaling pathway	1/197	10/18493	0.101586	0.337554	0.281578	NEDD4	1
GO_BP_m1	GO:0032875	regulation of DNA endoreduplication	1/197	10/18493	0.101586	0.337554	0.281578	FBXW7	1
GO_BP_m1	GO:0033148	positive regulation of intracellular estrogen receptor signaling pathway	1/197	10/18493	0.101586	0.337554	0.281578	SKP2	1
GO_BP_m1	GO:0035542	regulation of SNARE complex assembly	1/197	10/18493	0.101586	0.337554	0.281578	TRIM9	1
GO_BP_m1	GO:0045141	meiotic telomere clustering	1/197	10/18493	0.101586	0.337554	0.281578	UBE2B	1
GO_BP_m1	GO:0045741	positive regulation of epidermal growth factor-activated receptor activity	1/197	10/18493	0.101586	0.337554	0.281578	FBXW7	1
GO_BP_m1	GO:0071501	cellular response to sterol depletion	1/197	10/18493	0.101586	0.337554	0.281578	FBXW7	1
GO_BP_m1	GO:0072584	caveolin-mediated endocytosis	1/197	10/18493	0.101586	0.337554	0.281578	NEDD4L	1
GO_BP_m1	GO:1900044	regulation of protein K63-linked ubiquitination	1/197	10/18493	0.101586	0.337554	0.281578	TRIP12	1
GO_BP_m1	GO:1902065	response to L-glutamate	1/197	10/18493	0.101586	0.337554	0.281578	UFL1	1
GO_BP_m1	GO:1904263	positive regulation of TORC1 signaling	1/197	10/18493	0.101586	0.337554	0.281578	KLHL22	1
GO_BP_m1	GO:0045619	regulation of lymphocyte differentiation	4/197	166/18493	0.101755	0.337554	0.281578	FBXO7/RNF41/SH3RF1/SOCS1	4
GO_BP_m1	GO:0030514	negative regulation of BMP signaling pathway	2/197	51/18493	0.10262	0.339119	0.282884	SMURF1/SMURF2	2
GO_BP_m1	GO:0045620	negative regulation of lymphocyte differentiation	2/197	51/18493	0.10262	0.339119	0.282884	FBXO7/SOCS1	2
GO_BP_m1	GO:0002758	innate immune response-activating signal transduction	5/197	233/18493	0.104082	0.343292	0.286365	ITCH/PJA2/RNF125/UBE2V1/UBE2N	5
GO_BP_m1	GO:0007566	embryo implantation	2/197	52/18493	0.106007	0.347647	0.289997	SMURF2/UBE2Q1	2
GO_BP_m1	GO:0060760	positive regulation of response to cytokine stimulus	2/197	52/18493	0.106007	0.347647	0.289997	TRIM32/UBE2K	2
GO_BP_m1	GO:0090329	regulation of DNA-dependent DNA replication	2/197	52/18493	0.106007	0.347647	0.289997	FBH1/FBXW7	2
GO_BP_m1	GO:0006275	regulation of DNA replication	3/197	107/18493	0.106248	0.347774	0.290104	FBH1/FBXW7/RBBP6	3
GO_BP_m1	GO:0036294	cellular response to decreased oxygen levels	4/197	170/18493	0.108544	0.353138	0.294578	CUL2/RBX1/ELOC/VHL	4
GO_BP_m1	GO:0007131	reciprocal meiotic recombination	2/197	53/18493	0.109424	0.353138	0.294578	UBE2B/UBR2	2
GO_BP_m1	GO:0035825	homologous recombination	2/197	53/18493	0.109424	0.353138	0.294578	UBE2B/UBR2	2
GO_BP_m1	GO:0046916	cellular transition metal ion homeostasis	3/197	109/18493	0.110713	0.353138	0.294578	CUL1/FBXL5/SKP1	3
GO_BP_m1	GO:0000185	activation of MAPKKK activity	1/197	11/18493	0.111162	0.353138	0.294578	TRAF7	1
GO_BP_m1	GO:0006991	response to sterol depletion	1/197	11/18493	0.111162	0.353138	0.294578	FBXW7	1
GO_BP_m1	GO:0014870	response to muscle inactivity	1/197	11/18493	0.111162	0.353138	0.294578	FBXO32	1
GO_BP_m1	GO:0034135	regulation of toll-like receptor 2 signaling pathway	1/197	11/18493	0.111162	0.353138	0.294578	PJA2	1
GO_BP_m1	GO:0039532	negative regulation of viral-induced cytoplasmic pattern recognition receptor signaling pathway	1/197	11/18493	0.111162	0.353138	0.294578	RNF125	1
GO_BP_m1	GO:0042023	DNA endoreduplication	1/197	11/18493	0.111162	0.353138	0.294578	FBXW7	1
GO_BP_m1	GO:0048742	regulation of skeletal muscle fiber development	1/197	11/18493	0.111162	0.353138	0.294578	FBXO22	1
GO_BP_m1	GO:0060340	positive regulation of type I interferon-mediated signaling pathway	1/197	11/18493	0.111162	0.353138	0.294578	UBE2K	1
GO_BP_m1	GO:0090209	negative regulation of triglyceride metabolic process	1/197	11/18493	0.111162	0.353138	0.294578	FBXW7	1
GO_BP_m1	GO:0090220	chromosome localization to nuclear envelope involved in homologous chromosome segregation	1/197	11/18493	0.111162	0.353138	0.294578	UBE2B	1
GO_BP_m1	GO:1903011	negative regulation of bone development	1/197	11/18493	0.111162	0.353138	0.294578	FBXW7	1
GO_BP_m1	GO:2001034	positive regulation of double-strand break repair via nonhomologous end joining	1/197	11/18493	0.111162	0.353138	0.294578	DTX3L	1
GO_BP_m1	GO:0009416	response to light stimulus	6/197	308/18493	0.112021	0.355214	0.29631	FBXL3/NEDD4/TRIM32/UBE2A/UBE2B/USP47	6
GO_BP_m1	GO:0034394	protein localization to cell surface	2/197	54/18493	0.112869	0.356592	0.297459	NEDD4L/SMURF1	2
GO_BP_m1	GO:0043551	regulation of phosphatidylinositol 3-kinase activity	2/197	54/18493	0.112869	0.356592	0.297459	SOCS1/SOCS3	2
GO_BP_m1	GO:0045089	positive regulation of innate immune response	6/197	309/18493	0.113289	0.357265	0.298021	ITCH/PJA2/RNF125/UBE2V1/UBE2K/UBE2N	6
GO_BP_m1	GO:1903828	negative regulation of cellular protein localization	3/197	111/18493	0.115251	0.362787	0.302627	NEDD4L/UBE2G2/UBE2J1	3
GO_BP_m1	GO:0001701	in utero embryonic development	6/197	311/18493	0.115848	0.364002	0.30364	CUL3/FBXW8/RBBP6/SOCS3/UBE2A/UBE2B	6
GO_BP_m1	GO:0010639	negative regulation of organelle organization	7/197	384/18493	0.117017	0.365083	0.304542	CCNF/KLHL22/RNF41/TRIM37/TRIM9/TRIP12/UBE2B	7
GO_BP_m1	GO:0070507	regulation of microtubule cytoskeleton organization	4/197	175/18493	0.117308	0.365083	0.304542	CCNF/RNF4/TRIM36/TRIM37	4
GO_BP_m1	GO:1902275	regulation of chromatin organization	4/197	175/18493	0.117308	0.365083	0.304542	RNF20/TRIP12/UBE2B/UBE2N	4
GO_BP_m1	GO:0046605	regulation of centrosome cycle	2/197	56/18493	0.119843	0.365083	0.304542	CCNF/TRIM37	2
GO_BP_m1	GO:1901799	negative regulation of proteasomal protein catabolic process	2/197	56/18493	0.119843	0.365083	0.304542	UBE2G2/UBE2J1	2
GO_BP_m1	GO:0032479	regulation of type I interferon production	3/197	113/18493	0.119857	0.365083	0.304542	ITCH/RNF125/TRIM32	3
GO_BP_m1	GO:0002517	T cell tolerance induction	1/197	12/18493	0.120636	0.365083	0.304542	ITCH	1
GO_BP_m1	GO:0007288	sperm axoneme assembly	1/197	12/18493	0.120636	0.365083	0.304542	UBE2B	1
GO_BP_m1	GO:0014029	neural crest formation	1/197	12/18493	0.120636	0.365083	0.304542	KBTBD8	1
GO_BP_m1	GO:0034397	telomere localization	1/197	12/18493	0.120636	0.365083	0.304542	UBE2B	1
GO_BP_m1	GO:0045955	negative regulation of calcium ion-dependent exocytosis	1/197	12/18493	0.120636	0.365083	0.304542	TRIM9	1
GO_BP_m1	GO:0060081	membrane hyperpolarization	1/197	12/18493	0.120636	0.365083	0.304542	KCTD7	1
GO_BP_m1	GO:0060546	negative regulation of necroptotic process	1/197	12/18493	0.120636	0.365083	0.304542	RBCK1	1
GO_BP_m1	GO:0060670	branching involved in labyrinthine layer morphogenesis	1/197	12/18493	0.120636	0.365083	0.304542	SOCS3	1
GO_BP_m1	GO:0060707	trophoblast giant cell differentiation	1/197	12/18493	0.120636	0.365083	0.304542	SOCS3	1
GO_BP_m1	GO:0061450	trophoblast cell migration	1/197	12/18493	0.120636	0.365083	0.304542	SMURF2	1
GO_BP_m1	GO:0072017	distal tubule development	1/197	12/18493	0.120636	0.365083	0.304542	KLHL3	1
GO_BP_m1	GO:0090085	regulation of protein deubiquitination	1/197	12/18493	0.120636	0.365083	0.304542	ITCH	1
GO_BP_m1	GO:0097201	negative regulation of transcription from RNA polymerase II promoter in response to stress	1/197	12/18493	0.120636	0.365083	0.304542	VHL	1
GO_BP_m1	GO:1901163	regulation of trophoblast cell migration	1/197	12/18493	0.120636	0.365083	0.304542	SMURF2	1
GO_BP_m1	GO:2001204	regulation of osteoclast development	1/197	12/18493	0.120636	0.365083	0.304542	FBXW7	1
GO_BP_m1	GO:0032606	type I interferon production	3/197	114/18493	0.122185	0.369124	0.307913	ITCH/RNF125/TRIM32	3
GO_BP_m1	GO:0008333	endosome to lysosome transport	2/197	57/18493	0.123369	0.369465	0.308197	DTX3L/MGRN1	2
GO_BP_m1	GO:0046626	regulation of insulin receptor signaling pathway	2/197	57/18493	0.123369	0.369465	0.308197	SOCS1/SOCS3	2
GO_BP_m1	GO:0051310	metaphase plate congression	2/197	57/18493	0.123369	0.369465	0.308197	CDC23/CUL3	2
GO_BP_m1	GO:0072665	protein localization to vacuole	2/197	57/18493	0.123369	0.369465	0.308197	NEDD4/SMURF1	2
GO_BP_m1	GO:2000514	regulation of CD4-positive, alpha-beta T cell activation	2/197	57/18493	0.123369	0.369465	0.308197	SH3RF1/SOCS1	2
GO_BP_m1	GO:0043123	positive regulation of I-kappaB kinase/NF-kappaB signaling	4/197	181/18493	0.128218	0.380113	0.31708	RBCK1/UBE2V1/TRIM32/UBE2N	4
GO_BP_m1	GO:0010951	negative regulation of endopeptidase activity	5/197	250/18493	0.129266	0.380113	0.31708	RNF34/SH3RF1/SIAH2/UBE2Z/USP47	5
GO_BP_m1	GO:0017015	regulation of transforming growth factor beta receptor signaling pathway	3/197	117/18493	0.129269	0.380113	0.31708	RNF111/SMURF1/SMURF2	3
GO_BP_m1	GO:0001967	suckling behavior	1/197	13/18493	0.13001	0.380113	0.31708	UBE2Q1	1
GO_BP_m1	GO:0014889	muscle atrophy	1/197	13/18493	0.13001	0.380113	0.31708	TRIM63	1
GO_BP_m1	GO:0030007	cellular potassium ion homeostasis	1/197	13/18493	0.13001	0.380113	0.31708	KCTD7	1
GO_BP_m1	GO:0033127	regulation of histone phosphorylation	1/197	13/18493	0.13001	0.380113	0.31708	UBE2B	1
GO_BP_m1	GO:0033151	V(D)J recombination	1/197	13/18493	0.13001	0.380113	0.31708	DCAF1	1
GO_BP_m1	GO:0035563	positive regulation of chromatin binding	1/197	13/18493	0.13001	0.380113	0.31708	DTX3L	1
GO_BP_m1	GO:0051775	response to redox state	1/197	13/18493	0.13001	0.380113	0.31708	RNF7	1
GO_BP_m1	GO:1903025	regulation of RNA polymerase II regulatory region sequence-specific DNA binding	1/197	13/18493	0.13001	0.380113	0.31708	FBXW7	1
GO_BP_m1	GO:1904925	positive regulation of autophagy of mitochondrion in response to mitochondrial depolarization	1/197	13/18493	0.13001	0.380113	0.31708	SMURF1	1
GO_BP_m1	GO:2000009	negative regulation of protein localization to cell surface	1/197	13/18493	0.13001	0.380113	0.31708	NEDD4L	1
GO_BP_m1	GO:2000345	regulation of hepatocyte proliferation	1/197	13/18493	0.13001	0.380113	0.31708	FBXW7	1
GO_BP_m1	GO:0010803	regulation of tumor necrosis factor-mediated signaling pathway	2/197	59/18493	0.130496	0.380889	0.317727	RBCK1/TRIM32	2
GO_BP_m1	GO:0002218	activation of innate immune response	5/197	252/18493	0.132398	0.385788	0.321814	ITCH/PJA2/RNF125/UBE2V1/UBE2N	5
GO_BP_m1	GO:1903844	regulation of cellular response to transforming growth factor beta stimulus	3/197	119/18493	0.134072	0.388761	0.324293	RNF111/SMURF1/SMURF2	3
GO_BP_m1	GO:0071385	cellular response to glucocorticoid stimulus	2/197	60/18493	0.134094	0.388761	0.324293	FBXO32/UBE2L3	2
GO_BP_m1	GO:1905268	negative regulation of chromatin organization	2/197	60/18493	0.134094	0.388761	0.324293	TRIP12/UBE2B	2
GO_BP_m1	GO:1902806	regulation of cell cycle G1/S phase transition	4/197	185/18493	0.13572	0.392814	0.327674	FBXO31/FBXO7/FBXW7/UBE2E2	4
GO_BP_m1	GO:0007173	epidermal growth factor receptor signaling pathway	3/197	120/18493	0.136496	0.393737	0.328445	CBLB/FBXW7/RNF115	3
GO_BP_m1	GO:0022612	gland morphogenesis	3/197	120/18493	0.136496	0.393737	0.328445	BTRC/CUL3/FBXW7	3
GO_BP_m1	GO:1900076	regulation of cellular response to insulin stimulus	2/197	61/18493	0.137715	0.394523	0.329101	SOCS1/SOCS3	2
GO_BP_m1	GO:0007175	negative regulation of epidermal growth factor-activated receptor activity	1/197	14/18493	0.139284	0.394523	0.329101	CBLB	1
GO_BP_m1	GO:0014854	response to inactivity	1/197	14/18493	0.139284	0.394523	0.329101	FBXO32	1
GO_BP_m1	GO:0021692	cerebellar Purkinje cell layer morphogenesis	1/197	14/18493	0.139284	0.394523	0.329101	HERC1	1
GO_BP_m1	GO:0032802	low-density lipoprotein particle receptor catabolic process	1/197	14/18493	0.139284	0.394523	0.329101	MYLIP	1
GO_BP_m1	GO:0043374	CD8-positive, alpha-beta T cell differentiation	1/197	14/18493	0.139284	0.394523	0.329101	SOCS1	1
GO_BP_m1	GO:0045591	positive regulation of regulatory T cell differentiation	1/197	14/18493	0.139284	0.394523	0.329101	SOCS1	1
GO_BP_m1	GO:0045836	positive regulation of meiotic nuclear division	1/197	14/18493	0.139284	0.394523	0.329101	UBE2B	1
GO_BP_m1	GO:0072425	signal transduction involved in G2 DNA damage checkpoint	1/197	14/18493	0.139284	0.394523	0.329101	FZR1	1
GO_BP_m1	GO:0099171	presynaptic modulation of chemical synaptic transmission	1/197	14/18493	0.139284	0.394523	0.329101	FBXL20	1
GO_BP_m1	GO:1904923	regulation of autophagy of mitochondrion in response to mitochondrial depolarization	1/197	14/18493	0.139284	0.394523	0.329101	SMURF1	1
GO_BP_m1	GO:0071453	cellular response to oxygen levels	4/197	187/18493	0.139537	0.394591	0.329157	CUL2/RBX1/ELOC/VHL	4
GO_BP_m1	GO:0007249	I-kappaB kinase/NF-kappaB signaling	5/197	258/18493	0.141997	0.400891	0.334412	BTRC/RBCK1/UBE2V1/TRIM32/UBE2N	5
GO_BP_m1	GO:0007219	Notch signaling pathway	4/197	189/18493	0.143396	0.40418	0.337156	DTX3L/FBXW7/ITCH/TRAF7	4
GO_BP_m1	GO:0000724	double-strand break repair via homologous recombination	3/197	123/18493	0.143857	0.404789	0.337664	FBH1/RNF138/UBE2N	3
GO_BP_m1	GO:0043550	regulation of lipid kinase activity	2/197	63/18493	0.14502	0.404789	0.337664	SOCS1/SOCS3	2
GO_BP_m1	GO:0046637	regulation of alpha-beta T cell differentiation	2/197	63/18493	0.14502	0.404789	0.337664	SH3RF1/SOCS1	2
GO_BP_m1	GO:0051298	centrosome duplication	2/197	63/18493	0.14502	0.404789	0.337664	CCNF/TRIM37	2
GO_BP_m1	GO:0060071	Wnt signaling pathway, planar cell polarity pathway	2/197	63/18493	0.14502	0.404789	0.337664	SMURF1/SMURF2	2
GO_BP_m1	GO:1901016	regulation of potassium ion transmembrane transporter activity	2/197	63/18493	0.14502	0.404789	0.337664	NEDD4/NEDD4L	2
GO_BP_m1	GO:0000725	recombinational repair	3/197	124/18493	0.14634	0.407156	0.339639	FBH1/RNF138/UBE2N	3
GO_BP_m1	GO:0034763	negative regulation of transmembrane transport	3/197	124/18493	0.14634	0.407156	0.339639	HECW2/NEDD4/NEDD4L	3
GO_BP_m1	GO:0010466	negative regulation of peptidase activity	5/197	261/18493	0.146907	0.408076	0.340406	RNF34/SH3RF1/SIAH2/UBE2Z/USP47	5
GO_BP_m1	GO:0001829	trophectodermal cell differentiation	1/197	15/18493	0.14846	0.409094	0.341255	CUL3	1
GO_BP_m1	GO:0042921	glucocorticoid receptor signaling pathway	1/197	15/18493	0.14846	0.409094	0.341255	NEDD4	1
GO_BP_m1	GO:0042976	activation of Janus kinase activity	1/197	15/18493	0.14846	0.409094	0.341255	SOCS1	1
GO_BP_m1	GO:1902187	negative regulation of viral release from host cell	1/197	15/18493	0.14846	0.409094	0.341255	TRIM32	1
GO_BP_m1	GO:2001224	positive regulation of neuron migration	1/197	15/18493	0.14846	0.409094	0.341255	FBXO31	1
GO_BP_m1	GO:0071384	cellular response to corticosteroid stimulus	2/197	64/18493	0.148702	0.409109	0.341268	FBXO32/UBE2L3	2
GO_BP_m1	GO:0007623	circadian rhythm	4/197	193/18493	0.15124	0.415428	0.346539	BTRC/FBXL3/FBXW11/UBE3A	4
GO_BP_m1	GO:0090175	regulation of establishment of planar polarity	2/197	65/18493	0.152404	0.417959	0.34865	SMURF1/SMURF2	2
GO_BP_m1	GO:1902105	regulation of leukocyte differentiation	5/197	265/18493	0.153567	0.420021	0.35037	FBXO7/FBXW7/RNF41/SH3RF1/SOCS1	5
GO_BP_m1	GO:0007178	transmembrane receptor protein serine/threonine kinase signaling pathway	6/197	340/18493	0.156083	0.420021	0.35037	RNF111/SMURF1/SMURF2/UBE2D1/UBE2D3/UBE2O	6
GO_BP_m1	GO:0032387	negative regulation of intracellular transport	2/197	66/18493	0.156123	0.420021	0.35037	UBE2G2/UBE2J1	2
GO_BP_m1	GO:2000243	positive regulation of reproductive process	2/197	66/18493	0.156123	0.420021	0.35037	SMURF2/UBE2B	2
GO_BP_m1	GO:0042177	negative regulation of protein catabolic process	3/197	128/18493	0.15641	0.420021	0.35037	TRIM39/UBE2G2/UBE2J1	3
GO_BP_m1	GO:0045927	positive regulation of growth	5/197	267/18493	0.156943	0.420021	0.35037	KLHL22/NEDD4L/SMURF1/TRIM32/USP47	5
GO_BP_m1	GO:0001558	regulation of cell growth	7/197	416/18493	0.156959	0.420021	0.35037	ITCH/KLHL22/NEDD4L/RNF6/SMURF1/TRIM32/USP47	7
GO_BP_m1	GO:0010989	negative regulation of low-density lipoprotein particle clearance	1/197	16/18493	0.157538	0.420021	0.35037	MYLIP	1
GO_BP_m1	GO:0034134	toll-like receptor 2 signaling pathway	1/197	16/18493	0.157538	0.420021	0.35037	PJA2	1
GO_BP_m1	GO:0051382	kinetochore assembly	1/197	16/18493	0.157538	0.420021	0.35037	RNF4	1
GO_BP_m1	GO:0051444	negative regulation of ubiquitin-protein transferase activity	1/197	16/18493	0.157538	0.420021	0.35037	DTX3L	1
GO_BP_m1	GO:0061158	3'-UTR-mediated mRNA destabilization	1/197	16/18493	0.157538	0.420021	0.35037	TRIM71	1
GO_BP_m1	GO:0070293	renal absorption	1/197	16/18493	0.157538	0.420021	0.35037	KLHL3	1
GO_BP_m1	GO:0072574	hepatocyte proliferation	1/197	16/18493	0.157538	0.420021	0.35037	FBXW7	1
GO_BP_m1	GO:0072575	epithelial cell proliferation involved in liver morphogenesis	1/197	16/18493	0.157538	0.420021	0.35037	FBXW7	1
GO_BP_m1	GO:0090083	regulation of inclusion body assembly	1/197	16/18493	0.157538	0.420021	0.35037	CDC34	1
GO_BP_m1	GO:1900363	regulation of mRNA polyadenylation	1/197	16/18493	0.157538	0.420021	0.35037	RNF20	1
GO_BP_m1	GO:1903209	positive regulation of oxidative stress-induced cell death	1/197	16/18493	0.157538	0.420021	0.35037	FBXW7	1
GO_BP_m1	GO:0007224	smoothened signaling pathway	3/197	129/18493	0.15896	0.422506	0.352443	BTRC/KCTD6/MGRN1	3
GO_BP_m1	GO:0046425	regulation of JAK-STAT cascade	3/197	129/18493	0.15896	0.422506	0.352443	SOCS1/SOCS3/VHL	3
GO_BP_m1	GO:0010976	positive regulation of neuron projection development	5/197	269/18493	0.16035	0.425545	0.354978	FBXO31/FBXW8/NEDD4L/SMURF1/UBE2V2	5
GO_BP_m1	GO:0002831	regulation of response to biotic stimulus	3/197	130/18493	0.161524	0.428001	0.357026	DTX3L/ITCH/RNF125	3
GO_BP_m1	GO:0002643	regulation of tolerance induction	1/197	17/18493	0.166521	0.433255	0.361409	ITCH	1
GO_BP_m1	GO:0006883	cellular sodium ion homeostasis	1/197	17/18493	0.166521	0.433255	0.361409	NEDD4L	1
GO_BP_m1	GO:0006895	Golgi to endosome transport	1/197	17/18493	0.166521	0.433255	0.361409	KLHL20	1
GO_BP_m1	GO:0031958	corticosteroid receptor signaling pathway	1/197	17/18493	0.166521	0.433255	0.361409	NEDD4	1
GO_BP_m1	GO:0033145	positive regulation of intracellular steroid hormone receptor signaling pathway	1/197	17/18493	0.166521	0.433255	0.361409	SKP2	1
GO_BP_m1	GO:0035493	SNARE complex assembly	1/197	17/18493	0.166521	0.433255	0.361409	TRIM9	1
GO_BP_m1	GO:0039535	regulation of RIG-I signaling pathway	1/197	17/18493	0.166521	0.433255	0.361409	RNF125	1
GO_BP_m1	GO:0060544	regulation of necroptotic process	1/197	17/18493	0.166521	0.433255	0.361409	RBCK1	1
GO_BP_m1	GO:0060547	negative regulation of necrotic cell death	1/197	17/18493	0.166521	0.433255	0.361409	RBCK1	1
GO_BP_m1	GO:0070102	interleukin-6-mediated signaling pathway	1/197	17/18493	0.166521	0.433255	0.361409	SOCS3	1
GO_BP_m1	GO:0099170	postsynaptic modulation of chemical synaptic transmission	1/197	17/18493	0.166521	0.433255	0.361409	RNF19A	1
GO_BP_m1	GO:2000042	negative regulation of double-strand break repair via homologous recombination	1/197	17/18493	0.166521	0.433255	0.361409	FBH1	1
GO_BP_m1	GO:1900006	positive regulation of dendrite development	2/197	69/18493	0.167381	0.434839	0.362731	FBXO31/FBXW8	2
GO_BP_m1	GO:0051348	negative regulation of transferase activity	5/197	274/18493	0.168998	0.437814	0.365213	CBLB/DTX3L/FBXO7/SOCS1/SOCS3	5
GO_BP_m1	GO:0090090	negative regulation of canonical Wnt signaling pathway	3/197	133/18493	0.169288	0.437814	0.365213	CUL3/RBX1/SIAH2	3
GO_BP_m1	GO:1904892	regulation of STAT cascade	3/197	133/18493	0.169288	0.437814	0.365213	SOCS1/SOCS3/VHL	3
GO_BP_m1	GO:0046631	alpha-beta T cell activation	3/197	134/18493	0.1719	0.443904	0.370293	ITCH/SH3RF1/SOCS1	3
GO_BP_m1	GO:0009048	dosage compensation by inactivation of X chromosome	1/197	18/18493	0.175408	0.450265	0.375599	RLIM	1
GO_BP_m1	GO:0032968	positive regulation of transcription elongation from RNA polymerase II promoter	1/197	18/18493	0.175408	0.450265	0.375599	ELOC	1
GO_BP_m1	GO:0060252	positive regulation of glial cell proliferation	1/197	18/18493	0.175408	0.450265	0.375599	UFL1	1
GO_BP_m1	GO:1900409	positive regulation of cellular response to oxidative stress	1/197	18/18493	0.175408	0.450265	0.375599	FBXW7	1
GO_BP_m1	GO:0055076	transition metal ion homeostasis	3/197	136/18493	0.177159	0.454085	0.378785	CUL1/FBXL5/SKP1	3
GO_BP_m1	GO:0071229	cellular response to acid chemical	4/197	206/18493	0.177803	0.45506	0.379599	KLHL22/SOCS1/UBR1/UBR2	4
GO_BP_m1	GO:0006487	protein N-linked glycosylation	2/197	72/18493	0.178775	0.456868	0.381107	UBE2G2/UBE2J1	2
GO_BP_m1	GO:0051250	negative regulation of lymphocyte activation	3/197	137/18493	0.179805	0.458822	0.382737	FBXO7/ITCH/SOCS1	3
GO_BP_m1	GO:0045666	positive regulation of neuron differentiation	6/197	356/18493	0.1806	0.460169	0.38386	FBXO31/FBXW8/NEDD4L/SMURF1/TRIM32/UBE2V2	6
GO_BP_m1	GO:0090287	regulation of cellular response to growth factor stimulus	5/197	282/18493	0.183206	0.461169	0.384694	NEDD4/RNF111/SMURF1/SMURF2/UBE2O	5
GO_BP_m1	GO:0043281	regulation of cysteine-type endopeptidase activity involved in apoptotic process	4/197	209/18493	0.184147	0.461169	0.384694	RNF34/SH3RF1/SIAH2/USP47	4
GO_BP_m1	GO:0051701	interaction with host	4/197	209/18493	0.184147	0.461169	0.384694	ITCH/NEDD4/TRIM32/WWP1	4
GO_BP_m1	GO:0010738	regulation of protein kinase A signaling	1/197	19/18493	0.1842	0.461169	0.384694	PJA2	1
GO_BP_m1	GO:0021533	cell differentiation in hindbrain	1/197	19/18493	0.1842	0.461169	0.384694	HERC1	1
GO_BP_m1	GO:0035024	negative regulation of Rho protein signal transduction	1/197	19/18493	0.1842	0.461169	0.384694	CUL3	1
GO_BP_m1	GO:0036010	protein localization to endosome	1/197	19/18493	0.1842	0.461169	0.384694	DTX3L	1
GO_BP_m1	GO:0036035	osteoclast development	1/197	19/18493	0.1842	0.461169	0.384694	FBXW7	1
GO_BP_m1	GO:0039529	RIG-I signaling pathway	1/197	19/18493	0.1842	0.461169	0.384694	RNF125	1
GO_BP_m1	GO:0046599	regulation of centriole replication	1/197	19/18493	0.1842	0.461169	0.384694	TRIM37	1
GO_BP_m1	GO:0070987	error-free translesion synthesis	1/197	19/18493	0.1842	0.461169	0.384694	RCHY1	1
GO_BP_m1	GO:1903204	negative regulation of oxidative stress-induced neuron death	1/197	19/18493	0.1842	0.461169	0.384694	FBXO7	1
GO_BP_m1	GO:0043367	CD4-positive, alpha-beta T cell differentiation	2/197	74/18493	0.186435	0.466087	0.388797	SH3RF1/SOCS1	2
GO_BP_m1	GO:0035725	sodium ion transmembrane transport	3/197	140/18493	0.187807	0.468838	0.391092	HECW2/NEDD4/NEDD4L	3
GO_BP_m1	GO:1903201	regulation of oxidative stress-induced cell death	2/197	75/18493	0.190283	0.471988	0.39372	FBXO7/FBXW7	2
GO_BP_m1	GO:0007549	dosage compensation	1/197	20/18493	0.1929	0.471988	0.39372	RLIM	1
GO_BP_m1	GO:0007617	mating behavior	1/197	20/18493	0.1929	0.471988	0.39372	UBE2Q1	1
GO_BP_m1	GO:0010866	regulation of triglyceride biosynthetic process	1/197	20/18493	0.1929	0.471988	0.39372	FBXW7	1
GO_BP_m1	GO:0032495	response to muramyl dipeptide	1/197	20/18493	0.1929	0.471988	0.39372	TRIM41	1
GO_BP_m1	GO:0035455	response to interferon-alpha	1/197	20/18493	0.1929	0.471988	0.39372	KLHL20	1
GO_BP_m1	GO:0039531	regulation of viral-induced cytoplasmic pattern recognition receptor signaling pathway	1/197	20/18493	0.1929	0.471988	0.39372	RNF125	1
GO_BP_m1	GO:0042533	tumor necrosis factor biosynthetic process	1/197	20/18493	0.1929	0.471988	0.39372	UBE2J1	1
GO_BP_m1	GO:0042534	regulation of tumor necrosis factor biosynthetic process	1/197	20/18493	0.1929	0.471988	0.39372	UBE2J1	1
GO_BP_m1	GO:0046716	muscle cell cellular homeostasis	1/197	20/18493	0.1929	0.471988	0.39372	TRIM32	1
GO_BP_m1	GO:0060716	labyrinthine layer blood vessel development	1/197	20/18493	0.1929	0.471988	0.39372	FBXW8	1
GO_BP_m1	GO:0098780	response to mitochondrial depolarisation	1/197	20/18493	0.1929	0.471988	0.39372	SMURF1	1
GO_BP_m1	GO:1902884	positive regulation of response to oxidative stress	1/197	20/18493	0.1929	0.471988	0.39372	FBXW7	1
GO_BP_m1	GO:2000678	negative regulation of transcription regulatory region DNA binding	1/197	20/18493	0.1929	0.471988	0.39372	FBXW7	1
GO_BP_m1	GO:2000241	regulation of reproductive process	3/197	142/18493	0.193193	0.472036	0.393759	FZR1/SMURF2/UBE2B	3
GO_BP_m1	GO:0006814	sodium ion transport	4/197	215/18493	0.197053	0.480788	0.40106	HECW2/KLHL3/NEDD4/NEDD4L	4
GO_BP_m1	GO:2001251	negative regulation of chromosome organization	3/197	144/18493	0.198617	0.481681	0.401805	KLHL22/TRIP12/UBE2B	3
GO_BP_m1	GO:0000075	cell cycle checkpoint	4/197	216/18493	0.199231	0.481681	0.401805	FBXO31/FBXO6/FZR1/KLHL22	4
GO_BP_m1	GO:0045444	fat cell differentiation	4/197	217/18493	0.201416	0.481681	0.401805	FBXO9/MEX3C/SOCS1/TRIM32	4
GO_BP_m1	GO:0006293	nucleotide-excision repair, preincision complex stabilization	1/197	21/18493	0.201507	0.481681	0.401805	RBX1	1
GO_BP_m1	GO:0006622	protein targeting to lysosome	1/197	21/18493	0.201507	0.481681	0.401805	NEDD4	1
GO_BP_m1	GO:0010985	negative regulation of lipoprotein particle clearance	1/197	21/18493	0.201507	0.481681	0.401805	MYLIP	1
GO_BP_m1	GO:0021697	cerebellar cortex formation	1/197	21/18493	0.201507	0.481681	0.401805	HERC1	1
GO_BP_m1	GO:0043153	entrainment of circadian clock by photoperiod	1/197	21/18493	0.201507	0.481681	0.401805	FBXL3	1
GO_BP_m1	GO:0044346	fibroblast apoptotic process	1/197	21/18493	0.201507	0.481681	0.401805	CUL3	1
GO_BP_m1	GO:0051383	kinetochore organization	1/197	21/18493	0.201507	0.481681	0.401805	RNF4	1
GO_BP_m1	GO:0060713	labyrinthine layer morphogenesis	1/197	21/18493	0.201507	0.481681	0.401805	SOCS3	1
GO_BP_m1	GO:0071218	cellular response to misfolded protein	1/197	21/18493	0.201507	0.481681	0.401805	CUL3	1
GO_BP_m1	GO:2000114	regulation of establishment of cell polarity	1/197	21/18493	0.201507	0.481681	0.401805	RNF41	1
GO_BP_m1	GO:2001032	regulation of double-strand break repair via nonhomologous end joining	1/197	21/18493	0.201507	0.481681	0.401805	DTX3L	1
GO_BP_m1	GO:0034644	cellular response to UV	2/197	78/18493	0.201887	0.481681	0.401805	NEDD4/USP47	2
GO_BP_m1	GO:1905897	regulation of response to endoplasmic reticulum stress	2/197	78/18493	0.201887	0.481681	0.401805	UBE2G2/UBE2J1	2
GO_BP_m1	GO:0000077	DNA damage checkpoint	3/197	146/18493	0.204077	0.486234	0.405603	FBXO31/FBXO6/FZR1	3
GO_BP_m1	GO:0001736	establishment of planar polarity	2/197	79/18493	0.205774	0.488253	0.407287	SMURF1/SMURF2	2
GO_BP_m1	GO:0007164	establishment of tissue polarity	2/197	79/18493	0.205774	0.488253	0.407287	SMURF1/SMURF2	2
GO_BP_m1	GO:0030512	negative regulation of transforming growth factor beta receptor signaling pathway	2/197	79/18493	0.205774	0.488253	0.407287	SMURF1/SMURF2	2
GO_BP_m1	GO:0007259	JAK-STAT cascade	3/197	147/18493	0.206821	0.489579	0.408394	SOCS1/SOCS3/VHL	3
GO_BP_m1	GO:0051054	positive regulation of DNA metabolic process	4/197	220/18493	0.208015	0.489579	0.408394	DTX3L/UBE2B/UBE2N/UBE2V2	4
GO_BP_m1	GO:0006261	DNA-dependent DNA replication	3/197	148/18493	0.209572	0.489579	0.408394	CDC34/FBH1/FBXW7	3
GO_BP_m1	GO:0042509	regulation of tyrosine phosphorylation of STAT protein	2/197	80/18493	0.209668	0.489579	0.408394	SOCS1/SOCS3	2
GO_BP_m1	GO:0050769	positive regulation of neurogenesis	7/197	453/18493	0.209815	0.489579	0.408394	FBXO31/FBXW8/NEDD4L/SMURF1/TRIM32/UBE2V2/UFL1	7
GO_BP_m1	GO:0006516	glycoprotein catabolic process	1/197	22/18493	0.210022	0.489579	0.408394	FBXO6	1
GO_BP_m1	GO:0007398	ectoderm development	1/197	22/18493	0.210022	0.489579	0.408394	SMURF1	1
GO_BP_m1	GO:0030539	male genitalia development	1/197	22/18493	0.210022	0.489579	0.408394	ASB1	1
GO_BP_m1	GO:0034123	positive regulation of toll-like receptor signaling pathway	1/197	22/18493	0.210022	0.489579	0.408394	PJA2	1
GO_BP_m1	GO:0051457	maintenance of protein location in nucleus	1/197	22/18493	0.210022	0.489579	0.408394	SKP1	1
GO_BP_m1	GO:0071425	hematopoietic stem cell proliferation	1/197	22/18493	0.210022	0.489579	0.408394	ARIH2	1
GO_BP_m1	GO:2000050	regulation of non-canonical Wnt signaling pathway	1/197	22/18493	0.210022	0.489579	0.408394	RNF213	1
GO_BP_m1	GO:2000637	positive regulation of gene silencing by miRNA	1/197	22/18493	0.210022	0.489579	0.408394	TRIM71	1
GO_BP_m1	GO:0001890	placenta development	3/197	149/18493	0.212333	0.493235	0.411443	CCNF/FBXW8/SOCS3	3
GO_BP_m1	GO:0051384	response to glucocorticoid	3/197	149/18493	0.212333	0.493235	0.411443	FBXO32/TRIM63/UBE2L3	3
GO_BP_m1	GO:0006469	negative regulation of protein kinase activity	4/197	222/18493	0.212448	0.493235	0.411443	CBLB/FBXO7/SOCS1/SOCS3	4
GO_BP_m1	GO:1901216	positive regulation of neuron death	2/197	81/18493	0.213571	0.494509	0.412506	CDC34/FBXW7	2
GO_BP_m1	GO:1903845	negative regulation of cellular response to transforming growth factor beta stimulus	2/197	81/18493	0.213571	0.494509	0.412506	SMURF1/SMURF2	2
GO_BP_m1	GO:1903707	negative regulation of hemopoiesis	3/197	150/18493	0.2151	0.496472	0.414144	FBXO7/FBXW7/SOCS1	3
GO_BP_m1	GO:0097696	STAT cascade	3/197	151/18493	0.217876	0.496472	0.414144	SOCS1/SOCS3/VHL	3
GO_BP_m1	GO:0000715	nucleotide-excision repair, DNA damage recognition	1/197	23/18493	0.218448	0.496472	0.414144	RBX1	1
GO_BP_m1	GO:0007141	male meiosis I	1/197	23/18493	0.218448	0.496472	0.414144	UBR2	1
GO_BP_m1	GO:0010529	negative regulation of transposition	1/197	23/18493	0.218448	0.496472	0.414144	UBR2	1
GO_BP_m1	GO:0010640	regulation of platelet-derived growth factor receptor signaling pathway	1/197	23/18493	0.218448	0.496472	0.414144	CBLB	1
GO_BP_m1	GO:0010988	regulation of low-density lipoprotein particle clearance	1/197	23/18493	0.218448	0.496472	0.414144	MYLIP	1
GO_BP_m1	GO:0032799	low-density lipoprotein receptor particle metabolic process	1/197	23/18493	0.218448	0.496472	0.414144	MYLIP	1
GO_BP_m1	GO:0051446	positive regulation of meiotic cell cycle	1/197	23/18493	0.218448	0.496472	0.414144	UBE2B	1
GO_BP_m1	GO:0051788	response to misfolded protein	1/197	23/18493	0.218448	0.496472	0.414144	CUL3	1
GO_BP_m1	GO:0060148	positive regulation of posttranscriptional gene silencing	1/197	23/18493	0.218448	0.496472	0.414144	TRIM71	1
GO_BP_m1	GO:0070193	synaptonemal complex organization	1/197	23/18493	0.218448	0.496472	0.414144	UBE2B	1
GO_BP_m1	GO:1900118	negative regulation of execution phase of apoptosis	1/197	23/18493	0.218448	0.496472	0.414144	RNF34	1
GO_BP_m1	GO:1903306	negative regulation of regulated secretory pathway	1/197	23/18493	0.218448	0.496472	0.414144	TRIM9	1
GO_BP_m1	GO:0051053	negative regulation of DNA metabolic process	3/197	152/18493	0.220659	0.500839	0.417786	FBH1/FBXW7/TRIP12	3
GO_BP_m1	GO:0007260	tyrosine phosphorylation of STAT protein	2/197	83/18493	0.221395	0.501849	0.418628	SOCS1/SOCS3	2
GO_BP_m1	GO:0051607	defense response to virus	4/197	228/18493	0.225905	0.509378	0.424909	DTX3L/ITCH/RNF125/SKP2	4
GO_BP_m1	GO:0043271	negative regulation of ion transport	3/197	154/18493	0.226248	0.509378	0.424909	HECW2/NEDD4/NEDD4L	3
GO_BP_m1	GO:0010528	regulation of transposition	1/197	24/18493	0.226784	0.509378	0.424909	UBR2	1
GO_BP_m1	GO:0032878	regulation of establishment or maintenance of cell polarity	1/197	24/18493	0.226784	0.509378	0.424909	RNF41	1
GO_BP_m1	GO:0032897	negative regulation of viral transcription	1/197	24/18493	0.226784	0.509378	0.424909	TRIM32	1
GO_BP_m1	GO:0046639	negative regulation of alpha-beta T cell differentiation	1/197	24/18493	0.226784	0.509378	0.424909	SOCS1	1
GO_BP_m1	GO:1903010	regulation of bone development	1/197	24/18493	0.226784	0.509378	0.424909	FBXW7	1
GO_BP_m1	GO:0046427	positive regulation of JAK-STAT cascade	2/197	85/18493	0.229243	0.51419	0.428923	SOCS1/SOCS3	2
GO_BP_m1	GO:0006914	autophagy	7/197	466/18493	0.22982	0.51419	0.428923	FBXO7/FBXW7/HERC1/KLHL22/NEDD4/RNF41/SMURF1	7
GO_BP_m1	GO:0061919	process utilizing autophagic mechanism	7/197	466/18493	0.22982	0.51419	0.428923	FBXO7/FBXW7/HERC1/KLHL22/NEDD4/RNF41/SMURF1	7
GO_BP_m1	GO:0051402	neuron apoptotic process	4/197	230/18493	0.230439	0.514905	0.42952	CDC34/FBXW7/SIAH1/UBE2V2	4
GO_BP_m1	GO:1903725	regulation of phospholipid metabolic process	2/197	86/18493	0.233174	0.518452	0.432478	SOCS1/SOCS3	2
GO_BP_m1	GO:2000116	regulation of cysteine-type endopeptidase activity	4/197	232/18493	0.234996	0.518452	0.432478	RNF34/SH3RF1/SIAH2/USP47	4
GO_BP_m1	GO:0002230	positive regulation of defense response to virus by host	1/197	25/18493	0.235031	0.518452	0.432478	DTX3L	1
GO_BP_m1	GO:0002507	tolerance induction	1/197	25/18493	0.235031	0.518452	0.432478	ITCH	1
GO_BP_m1	GO:0009648	photoperiodism	1/197	25/18493	0.235031	0.518452	0.432478	FBXL3	1
GO_BP_m1	GO:0021680	cerebellar Purkinje cell layer development	1/197	25/18493	0.235031	0.518452	0.432478	HERC1	1
GO_BP_m1	GO:0039528	cytoplasmic pattern recognition receptor signaling pathway in response to virus	1/197	25/18493	0.235031	0.518452	0.432478	RNF125	1
GO_BP_m1	GO:0060444	branching involved in mammary gland duct morphogenesis	1/197	25/18493	0.235031	0.518452	0.432478	BTRC	1
GO_BP_m1	GO:1901223	negative regulation of NIK/NF-kappaB signaling	1/197	25/18493	0.235031	0.518452	0.432478	FBXW11	1
GO_BP_m1	GO:1902036	regulation of hematopoietic stem cell differentiation	1/197	25/18493	0.235031	0.518452	0.432478	ITCH	1
GO_BP_m1	GO:0000079	regulation of cyclin-dependent protein serine/threonine kinase activity	2/197	87/18493	0.237109	0.519257	0.43315	CCNF/FBXO7	2
GO_BP_m1	GO:0031058	positive regulation of histone modification	2/197	87/18493	0.237109	0.519257	0.43315	RNF20/UBE2N	2
GO_BP_m1	GO:0035710	CD4-positive, alpha-beta T cell activation	2/197	87/18493	0.237109	0.519257	0.43315	SH3RF1/SOCS1	2
GO_BP_m1	GO:0061097	regulation of protein tyrosine kinase activity	2/197	87/18493	0.237109	0.519257	0.43315	CBLB/FBXW7	2
GO_BP_m1	GO:1900407	regulation of cellular response to oxidative stress	2/197	87/18493	0.237109	0.519257	0.43315	FBXO7/FBXW7	2
GO_BP_m1	GO:0016241	regulation of macroautophagy	3/197	158/18493	0.237504	0.519257	0.43315	NEDD4/RNF41/SMURF1	3
GO_BP_m1	GO:0031570	DNA integrity checkpoint	3/197	158/18493	0.237504	0.519257	0.43315	FBXO31/FBXO6/FZR1	3
GO_BP_m1	GO:0001892	embryonic placenta development	2/197	88/18493	0.241048	0.523727	0.436878	FBXW8/SOCS3	2
GO_BP_m1	GO:1904894	positive regulation of STAT cascade	2/197	88/18493	0.241048	0.523727	0.436878	SOCS1/SOCS3	2
GO_BP_m1	GO:0090092	regulation of transmembrane receptor protein serine/threonine kinase signaling pathway	4/197	235/18493	0.241872	0.523727	0.436878	RNF111/SMURF1/SMURF2/UBE2O	4
GO_BP_m1	GO:0022604	regulation of cell morphogenesis	7/197	474/18493	0.242447	0.523727	0.436878	FBXO31/FBXW8/HECW2/NEDD4/NEDD4L/RNF6/SMURF1	7
GO_BP_m1	GO:0090288	negative regulation of cellular response to growth factor stimulus	3/197	160/18493	0.243168	0.523727	0.436878	NEDD4/SMURF1/SMURF2	3
GO_BP_m1	GO:0006515	protein quality control for misfolded or incompletely synthesized proteins	1/197	26/18493	0.243191	0.523727	0.436878	CUL3	1
GO_BP_m1	GO:0034629	cellular protein-containing complex localization	1/197	26/18493	0.243191	0.523727	0.436878	KLHL21	1
GO_BP_m1	GO:0045736	negative regulation of cyclin-dependent protein serine/threonine kinase activity	1/197	26/18493	0.243191	0.523727	0.436878	FBXO7	1
GO_BP_m1	GO:0060669	embryonic placenta morphogenesis	1/197	26/18493	0.243191	0.523727	0.436878	SOCS3	1
GO_BP_m1	GO:0060706	cell differentiation involved in embryonic placenta development	1/197	26/18493	0.243191	0.523727	0.436878	SOCS3	1
GO_BP_m1	GO:0061157	mRNA destabilization	1/197	26/18493	0.243191	0.523727	0.436878	TRIM71	1
GO_BP_m1	GO:0090169	regulation of spindle assembly	1/197	26/18493	0.243191	0.523727	0.436878	RNF4	1
GO_BP_m1	GO:1990138	neuron projection extension	3/197	161/18493	0.246009	0.529134	0.441389	NEDD4L/RNF6/SMURF1	3
GO_BP_m1	GO:0030004	cellular monovalent inorganic cation homeostasis	2/197	90/18493	0.248935	0.533431	0.444974	KCTD7/NEDD4L	2
GO_BP_m1	GO:0060333	interferon-gamma-mediated signaling pathway	2/197	90/18493	0.248935	0.533431	0.444974	SOCS1/SOCS3	2
GO_BP_m1	GO:1901379	regulation of potassium ion transmembrane transport	2/197	90/18493	0.248935	0.533431	0.444974	NEDD4/NEDD4L	2
GO_BP_m1	GO:0006607	NLS-bearing protein import into nucleus	1/197	27/18493	0.251265	0.533783	0.445267	CBLB	1
GO_BP_m1	GO:0009649	entrainment of circadian clock	1/197	27/18493	0.251265	0.533783	0.445267	FBXL3	1
GO_BP_m1	GO:0031440	regulation of mRNA 3'-end processing	1/197	27/18493	0.251265	0.533783	0.445267	RNF20	1
GO_BP_m1	GO:0043501	skeletal muscle adaptation	1/197	27/18493	0.251265	0.533783	0.445267	TRIM63	1
GO_BP_m1	GO:0045671	negative regulation of osteoclast differentiation	1/197	27/18493	0.251265	0.533783	0.445267	FBXW7	1
GO_BP_m1	GO:0070076	histone lysine demethylation	1/197	27/18493	0.251265	0.533783	0.445267	UBE2B	1
GO_BP_m1	GO:1904030	negative regulation of cyclin-dependent protein kinase activity	1/197	27/18493	0.251265	0.533783	0.445267	FBXO7	1
GO_BP_m1	GO:1904029	regulation of cyclin-dependent protein kinase activity	2/197	91/18493	0.252881	0.536556	0.44758	CCNF/FBXO7	2
GO_BP_m1	GO:0002695	negative regulation of leukocyte activation	3/197	164/18493	0.254562	0.539459	0.450002	FBXO7/ITCH/SOCS1	3
GO_BP_m1	GO:0007050	cell cycle arrest	4/197	241/18493	0.255759	0.541329	0.451562	CUL1/CUL2/CUL3/CUL5	4
GO_BP_m1	GO:0051222	positive regulation of protein transport	6/197	402/18493	0.258426	0.543391	0.453281	ARIH2/FBXW7/HUWE1/UBE2D3/UBE2J2/UBE2L3	6
GO_BP_m1	GO:0032196	transposition	1/197	28/18493	0.259252	0.543391	0.453281	UBR2	1
GO_BP_m1	GO:0033598	mammary gland epithelial cell proliferation	1/197	28/18493	0.259252	0.543391	0.453281	BTRC	1
GO_BP_m1	GO:0050779	RNA destabilization	1/197	28/18493	0.259252	0.543391	0.453281	TRIM71	1
GO_BP_m1	GO:0055075	potassium ion homeostasis	1/197	28/18493	0.259252	0.543391	0.453281	KCTD7	1
GO_BP_m1	GO:0060338	regulation of type I interferon-mediated signaling pathway	1/197	28/18493	0.259252	0.543391	0.453281	UBE2K	1
GO_BP_m1	GO:0090344	negative regulation of cell aging	1/197	28/18493	0.259252	0.543391	0.453281	FZR1	1
GO_BP_m1	GO:2000781	positive regulation of double-strand break repair	1/197	28/18493	0.259252	0.543391	0.453281	DTX3L	1
GO_BP_m1	GO:0031960	response to corticosteroid	3/197	166/18493	0.260288	0.544238	0.453988	FBXO32/TRIM63/UBE2L3	3
GO_BP_m1	GO:2000045	regulation of G1/S transition of mitotic cell cycle	3/197	166/18493	0.260288	0.544238	0.453988	FBXO31/FBXO7/UBE2E2	3
GO_BP_m1	GO:0036473	cell death in response to oxidative stress	2/197	93/18493	0.260778	0.544604	0.454293	FBXO7/FBXW7	2
GO_BP_m1	GO:0033673	negative regulation of kinase activity	4/197	244/18493	0.262763	0.54667	0.456017	CBLB/FBXO7/SOCS1/SOCS3	4
GO_BP_m1	GO:0042035	regulation of cytokine biosynthetic process	2/197	94/18493	0.264728	0.54667	0.456017	ASB1/UBE2J1	2
GO_BP_m1	GO:1905269	positive regulation of chromatin organization	2/197	94/18493	0.264728	0.54667	0.456017	RNF20/UBE2N	2
GO_BP_m1	GO:0050730	regulation of peptidyl-tyrosine phosphorylation	4/197	245/18493	0.265106	0.54667	0.456017	CBLB/FBXW7/SOCS1/SOCS3	4
GO_BP_m1	GO:0006294	nucleotide-excision repair, preincision complex assembly	1/197	29/18493	0.267155	0.54667	0.456017	RBX1	1
GO_BP_m1	GO:0010586	miRNA metabolic process	1/197	29/18493	0.267155	0.54667	0.456017	TRIM71	1
GO_BP_m1	GO:0010800	positive regulation of peptidyl-threonine phosphorylation	1/197	29/18493	0.267155	0.54667	0.456017	UBE2K	1
GO_BP_m1	GO:0019098	reproductive behavior	1/197	29/18493	0.267155	0.54667	0.456017	UBE2Q1	1
GO_BP_m1	GO:0030511	positive regulation of transforming growth factor beta receptor signaling pathway	1/197	29/18493	0.267155	0.54667	0.456017	RNF111	1
GO_BP_m1	GO:0034243	regulation of transcription elongation from RNA polymerase II promoter	1/197	29/18493	0.267155	0.54667	0.456017	ELOC	1
GO_BP_m1	GO:0042036	negative regulation of cytokine biosynthetic process	1/197	29/18493	0.267155	0.54667	0.456017	ASB1	1
GO_BP_m1	GO:0050686	negative regulation of mRNA processing	1/197	29/18493	0.267155	0.54667	0.456017	RNF20	1
GO_BP_m1	GO:0061099	negative regulation of protein tyrosine kinase activity	1/197	29/18493	0.267155	0.54667	0.456017	CBLB	1
GO_BP_m1	GO:0070306	lens fiber cell differentiation	1/197	29/18493	0.267155	0.54667	0.456017	FZR1	1
GO_BP_m1	GO:1901017	negative regulation of potassium ion transmembrane transporter activity	1/197	29/18493	0.267155	0.54667	0.456017	NEDD4L	1
GO_BP_m1	GO:1902175	regulation of oxidative stress-induced intrinsic apoptotic signaling pathway	1/197	29/18493	0.267155	0.54667	0.456017	FBXW7	1
GO_BP_m1	GO:1903846	positive regulation of cellular response to transforming growth factor beta stimulus	1/197	29/18493	0.267155	0.54667	0.456017	RNF111	1
GO_BP_m1	GO:0001738	morphogenesis of a polarized epithelium	2/197	95/18493	0.268678	0.546984	0.456279	SMURF1/SMURF2	2
GO_BP_m1	GO:1990823	response to leukemia inhibitory factor	2/197	95/18493	0.268678	0.546984	0.456279	RNF138/SOCS3	2
GO_BP_m1	GO:1990830	cellular response to leukemia inhibitory factor	2/197	95/18493	0.268678	0.546984	0.456279	RNF138/SOCS3	2
GO_BP_m1	GO:0043901	negative regulation of multi-organism process	3/197	169/18493	0.268908	0.546984	0.456279	ITCH/RNF125/TRIM32	3
GO_BP_m1	GO:0050821	protein stabilization	3/197	169/18493	0.268908	0.546984	0.456279	FBXW7/UBE2B/VHL	3
GO_BP_m1	GO:0001933	negative regulation of protein phosphorylation	6/197	408/18493	0.269211	0.546984	0.456279	CBLB/FBXO7/ITCH/SOCS1/SOCS3/UBE2B	6
GO_BP_m1	GO:1902882	regulation of response to oxidative stress	2/197	96/18493	0.272628	0.550907	0.459551	FBXO7/FBXW7	2
GO_BP_m1	GO:2001243	negative regulation of intrinsic apoptotic signaling pathway	2/197	96/18493	0.272628	0.550907	0.459551	TRIM32/USP47	2
GO_BP_m1	GO:0140013	meiotic nuclear division	3/197	171/18493	0.274673	0.550907	0.459551	FZR1/UBE2B/UBR2	3
GO_BP_m1	GO:0001825	blastocyst formation	1/197	30/18493	0.274974	0.550907	0.459551	CUL3	1
GO_BP_m1	GO:0010737	protein kinase A signaling	1/197	30/18493	0.274974	0.550907	0.459551	PJA2	1
GO_BP_m1	GO:0010939	regulation of necrotic cell death	1/197	30/18493	0.274974	0.550907	0.459551	RBCK1	1
GO_BP_m1	GO:0021696	cerebellar cortex morphogenesis	1/197	30/18493	0.274974	0.550907	0.459551	HERC1	1
GO_BP_m1	GO:0031338	regulation of vesicle fusion	1/197	30/18493	0.274974	0.550907	0.459551	TRIM9	1
GO_BP_m1	GO:0032786	positive regulation of DNA-templated transcription, elongation	1/197	30/18493	0.274974	0.550907	0.459551	ELOC	1
GO_BP_m1	GO:0038111	interleukin-7-mediated signaling pathway	1/197	30/18493	0.274974	0.550907	0.459551	SOCS1	1
GO_BP_m1	GO:0043372	positive regulation of CD4-positive, alpha-beta T cell differentiation	1/197	30/18493	0.274974	0.550907	0.459551	SOCS1	1
GO_BP_m1	GO:0046685	response to arsenic-containing substance	1/197	30/18493	0.274974	0.550907	0.459551	RNF4	1
GO_BP_m1	GO:0001101	response to acid chemical	5/197	332/18493	0.280198	0.557981	0.465452	KLHL22/SOCS1/UBR1/UBR2/UFL1	5
GO_BP_m1	GO:0000018	regulation of DNA recombination	2/197	98/18493	0.280524	0.557981	0.465452	FBH1/UBE2B	2
GO_BP_m1	GO:0016242	negative regulation of macroautophagy	1/197	31/18493	0.28271	0.557981	0.465452	RNF41	1
GO_BP_m1	GO:0016577	histone demethylation	1/197	31/18493	0.28271	0.557981	0.465452	UBE2B	1
GO_BP_m1	GO:0038128	ERBB2 signaling pathway	1/197	31/18493	0.28271	0.557981	0.465452	CUL5	1
GO_BP_m1	GO:0045589	regulation of regulatory T cell differentiation	1/197	31/18493	0.28271	0.557981	0.465452	SOCS1	1
GO_BP_m1	GO:0045742	positive regulation of epidermal growth factor receptor signaling pathway	1/197	31/18493	0.28271	0.557981	0.465452	FBXW7	1
GO_BP_m1	GO:0048741	skeletal muscle fiber development	1/197	31/18493	0.28271	0.557981	0.465452	FBXO22	1
GO_BP_m1	GO:0098760	response to interleukin-7	1/197	31/18493	0.28271	0.557981	0.465452	SOCS1	1
GO_BP_m1	GO:0098761	cellular response to interleukin-7	1/197	31/18493	0.28271	0.557981	0.465452	SOCS1	1
GO_BP_m1	GO:1900745	positive regulation of p38MAPK cascade	1/197	31/18493	0.28271	0.557981	0.465452	PJA2	1
GO_BP_m1	GO:1902186	regulation of viral release from host cell	1/197	31/18493	0.28271	0.557981	0.465452	TRIM32	1
GO_BP_m1	GO:1903432	regulation of TORC1 signaling	1/197	31/18493	0.28271	0.557981	0.465452	KLHL22	1
GO_BP_m1	GO:0070997	neuron death	5/197	335/18493	0.286351	0.564521	0.470908	CDC34/FBXO7/FBXW7/SIAH1/UBE2V2	5
GO_BP_m1	GO:1903706	regulation of hemopoiesis	6/197	418/18493	0.287429	0.565998	0.47214	FBXO7/FBXW7/ITCH/RNF41/SH3RF1/SOCS1	6
GO_BP_m1	GO:0000027	ribosomal large subunit assembly	1/197	32/18493	0.290364	0.566605	0.472646	TRAF7	1
GO_BP_m1	GO:0006270	DNA replication initiation	1/197	32/18493	0.290364	0.566605	0.472646	CDC34	1
GO_BP_m1	GO:0007616	long-term memory	1/197	32/18493	0.290364	0.566605	0.472646	PJA2	1
GO_BP_m1	GO:0030513	positive regulation of BMP signaling pathway	1/197	32/18493	0.290364	0.566605	0.472646	UBE2O	1
GO_BP_m1	GO:0031297	replication fork processing	1/197	32/18493	0.290364	0.566605	0.472646	FBH1	1
GO_BP_m1	GO:0031572	G2 DNA damage checkpoint	1/197	32/18493	0.290364	0.566605	0.472646	FZR1	1
GO_BP_m1	GO:0045920	negative regulation of exocytosis	1/197	32/18493	0.290364	0.566605	0.472646	TRIM9	1
GO_BP_m1	GO:0071549	cellular response to dexamethasone stimulus	1/197	32/18493	0.290364	0.566605	0.472646	FBXO32	1
GO_BP_m1	GO:0046632	alpha-beta T cell differentiation	2/197	101/18493	0.292356	0.568519	0.474243	SH3RF1/SOCS1	2
GO_BP_m1	GO:1901222	regulation of NIK/NF-kappaB signaling	2/197	102/18493	0.296295	0.568519	0.474243	FBXW11/RBCK1	2
GO_BP_m1	GO:0000462	maturation of SSU-rRNA from tricistronic rRNA transcript (SSU-rRNA, 5.8S rRNA, LSU-rRNA)	1/197	33/18493	0.297937	0.568519	0.474243	BTRC	1
GO_BP_m1	GO:0000737	DNA catabolic process, endonucleolytic	1/197	33/18493	0.297937	0.568519	0.474243	FBH1	1
GO_BP_m1	GO:0006482	protein demethylation	1/197	33/18493	0.297937	0.568519	0.474243	UBE2B	1
GO_BP_m1	GO:0007340	acrosome reaction	1/197	33/18493	0.297937	0.568519	0.474243	TRIM36	1
GO_BP_m1	GO:0008214	protein dealkylation	1/197	33/18493	0.297937	0.568519	0.474243	UBE2B	1
GO_BP_m1	GO:0016601	Rac protein signal transduction	1/197	33/18493	0.297937	0.568519	0.474243	HACE1	1
GO_BP_m1	GO:0030947	regulation of vascular endothelial growth factor receptor signaling pathway	1/197	33/18493	0.297937	0.568519	0.474243	NEDD4	1
GO_BP_m1	GO:0045066	regulatory T cell differentiation	1/197	33/18493	0.297937	0.568519	0.474243	SOCS1	1
GO_BP_m1	GO:0048147	negative regulation of fibroblast proliferation	1/197	33/18493	0.297937	0.568519	0.474243	TRIM32	1
GO_BP_m1	GO:0060251	regulation of glial cell proliferation	1/197	33/18493	0.297937	0.568519	0.474243	UFL1	1
GO_BP_m1	GO:0060603	mammary gland duct morphogenesis	1/197	33/18493	0.297937	0.568519	0.474243	BTRC	1
GO_BP_m1	GO:0071354	cellular response to interleukin-6	1/197	33/18493	0.297937	0.568519	0.474243	SOCS3	1
GO_BP_m1	GO:0097009	energy homeostasis	1/197	33/18493	0.297937	0.568519	0.474243	MEX3C	1
GO_BP_m1	GO:0098751	bone cell development	1/197	33/18493	0.297937	0.568519	0.474243	FBXW7	1
GO_BP_m1	GO:1901186	positive regulation of ERBB signaling pathway	1/197	33/18493	0.297937	0.568519	0.474243	FBXW7	1
GO_BP_m1	GO:1901380	negative regulation of potassium ion transmembrane transport	1/197	33/18493	0.297937	0.568519	0.474243	NEDD4L	1
GO_BP_m1	GO:1901797	negative regulation of signal transduction by p53 class mediator	1/197	33/18493	0.297937	0.568519	0.474243	RNF34	1
GO_BP_m1	GO:2000272	negative regulation of signaling receptor activity	1/197	33/18493	0.297937	0.568519	0.474243	CBLB	1
GO_BP_m1	GO:0090100	positive regulation of transmembrane receptor protein serine/threonine kinase signaling pathway	2/197	103/18493	0.300231	0.572264	0.477367	RNF111/UBE2O	2
GO_BP_m1	GO:0032409	regulation of transporter activity	4/197	260/18493	0.300666	0.57246	0.47753	HECW2/KCTD7/NEDD4/NEDD4L	4
GO_BP_m1	GO:0031349	positive regulation of defense response	6/197	427/18493	0.304047	0.573927	0.478754	ITCH/PJA2/RNF125/UBE2V1/UBE2K/UBE2N	6
GO_BP_m1	GO:0017158	regulation of calcium ion-dependent exocytosis	2/197	104/18493	0.304163	0.573927	0.478754	FBXL20/TRIM9	2
GO_BP_m1	GO:0030098	lymphocyte differentiation	5/197	344/18493	0.304955	0.573927	0.478754	FBXO7/RNF41/SH3RF1/SOCS1/DCAF1	5
GO_BP_m1	GO:0007094	mitotic spindle assembly checkpoint	1/197	34/18493	0.305429	0.573927	0.478754	KLHL22	1
GO_BP_m1	GO:0007099	centriole replication	1/197	34/18493	0.305429	0.573927	0.478754	TRIM37	1
GO_BP_m1	GO:0014904	myotube cell development	1/197	34/18493	0.305429	0.573927	0.478754	FBXO22	1
GO_BP_m1	GO:0031577	spindle checkpoint	1/197	34/18493	0.305429	0.573927	0.478754	KLHL22	1
GO_BP_m1	GO:0060218	hematopoietic stem cell differentiation	1/197	34/18493	0.305429	0.573927	0.478754	ITCH	1
GO_BP_m1	GO:0070266	necroptotic process	1/197	34/18493	0.305429	0.573927	0.478754	RBCK1	1
GO_BP_m1	GO:0071173	spindle assembly checkpoint	1/197	34/18493	0.305429	0.573927	0.478754	KLHL22	1
GO_BP_m1	GO:0071174	mitotic spindle checkpoint	1/197	34/18493	0.305429	0.573927	0.478754	KLHL22	1
GO_BP_m1	GO:2000516	positive regulation of CD4-positive, alpha-beta T cell activation	1/197	34/18493	0.305429	0.573927	0.478754	SOCS1	1
GO_BP_m1	GO:0042089	cytokine biosynthetic process	2/197	105/18493	0.308092	0.577045	0.481355	ASB1/UBE2J1	2
GO_BP_m1	GO:0043266	regulation of potassium ion transport	2/197	105/18493	0.308092	0.577045	0.481355	NEDD4/NEDD4L	2
GO_BP_m1	GO:0050905	neuromuscular process	2/197	105/18493	0.308092	0.577045	0.481355	HERC1/UBA5	2
GO_BP_m1	GO:0042107	cytokine metabolic process	2/197	106/18493	0.312016	0.578405	0.48249	ASB1/UBE2J1	2
GO_BP_m1	GO:0043502	regulation of muscle adaptation	2/197	106/18493	0.312016	0.578405	0.48249	FBXO32/TRIM63	2
GO_BP_m1	GO:0050868	negative regulation of T cell activation	2/197	106/18493	0.312016	0.578405	0.48249	ITCH/SOCS1	2
GO_BP_m1	GO:0046328	regulation of JNK cascade	3/197	184/18493	0.312392	0.578405	0.48249	ITCH/PJA2/SH3RF1	3
GO_BP_m1	GO:0050866	negative regulation of cell activation	3/197	184/18493	0.312392	0.578405	0.48249	FBXO7/ITCH/SOCS1	3
GO_BP_m1	GO:0010614	negative regulation of cardiac muscle hypertrophy	1/197	35/18493	0.312842	0.578405	0.48249	TRIM63	1
GO_BP_m1	GO:0019076	viral release from host cell	1/197	35/18493	0.312842	0.578405	0.48249	TRIM32	1
GO_BP_m1	GO:0035890	exit from host	1/197	35/18493	0.312842	0.578405	0.48249	TRIM32	1
GO_BP_m1	GO:0035891	exit from host cell	1/197	35/18493	0.312842	0.578405	0.48249	TRIM32	1
GO_BP_m1	GO:0052126	movement in host environment	1/197	35/18493	0.312842	0.578405	0.48249	TRIM32	1
GO_BP_m1	GO:0052192	movement in environment of other organism involved in symbiotic interaction	1/197	35/18493	0.312842	0.578405	0.48249	TRIM32	1
GO_BP_m1	GO:0110111	negative regulation of animal organ morphogenesis	1/197	35/18493	0.312842	0.578405	0.48249	FBXW7	1
GO_BP_m1	GO:0019933	cAMP-mediated signaling	3/197	186/18493	0.318217	0.586932	0.489603	CDC34/MGRN1/UBE2B	3
GO_BP_m1	GO:0006260	DNA replication	4/197	268/18493	0.319866	0.586932	0.489603	CDC34/FBH1/FBXW7/RBBP6	4
GO_BP_m1	GO:0001662	behavioral fear response	1/197	36/18493	0.320176	0.586932	0.489603	FBXL20	1
GO_BP_m1	GO:0002209	behavioral defense response	1/197	36/18493	0.320176	0.586932	0.489603	FBXL20	1
GO_BP_m1	GO:0045841	negative regulation of mitotic metaphase/anaphase transition	1/197	36/18493	0.320176	0.586932	0.489603	KLHL22	1
GO_BP_m1	GO:0050691	regulation of defense response to virus by host	1/197	36/18493	0.320176	0.586932	0.489603	DTX3L	1
GO_BP_m1	GO:1901532	regulation of hematopoietic progenitor cell differentiation	1/197	36/18493	0.320176	0.586932	0.489603	ITCH	1
GO_BP_m1	GO:2000008	regulation of protein localization to cell surface	1/197	36/18493	0.320176	0.586932	0.489603	NEDD4L	1
GO_BP_m1	GO:1904951	positive regulation of establishment of protein localization	6/197	437/18493	0.322714	0.587544	0.490113	ARIH2/FBXW7/HUWE1/UBE2D3/UBE2J2/UBE2L3	6
GO_BP_m1	GO:0006289	nucleotide-excision repair	2/197	109/18493	0.323759	0.587544	0.490113	RBX1/RNF111	2
GO_BP_m1	GO:0018107	peptidyl-threonine phosphorylation	2/197	109/18493	0.323759	0.587544	0.490113	UBE2K/DCAF1	2
GO_BP_m1	GO:1903046	meiotic cell cycle process	3/197	188/18493	0.324043	0.587544	0.490113	FZR1/UBE2B/UBR2	3
GO_BP_m1	GO:0035966	response to topologically incorrect protein	3/197	189/18493	0.326957	0.587544	0.490113	CUL3/FBXO6/UBE2J2	3
GO_BP_m1	GO:0006296	nucleotide-excision repair, DNA incision, 5'-to lesion	1/197	37/18493	0.327432	0.587544	0.490113	RBX1	1
GO_BP_m1	GO:0007618	mating	1/197	37/18493	0.327432	0.587544	0.490113	UBE2Q1	1
GO_BP_m1	GO:0010984	regulation of lipoprotein particle clearance	1/197	37/18493	0.327432	0.587544	0.490113	MYLIP	1
GO_BP_m1	GO:0014741	negative regulation of muscle hypertrophy	1/197	37/18493	0.327432	0.587544	0.490113	TRIM63	1
GO_BP_m1	GO:0021587	cerebellum morphogenesis	1/197	37/18493	0.327432	0.587544	0.490113	HERC1	1
GO_BP_m1	GO:0032008	positive regulation of TOR signaling	1/197	37/18493	0.327432	0.587544	0.490113	KLHL22	1
GO_BP_m1	GO:0032467	positive regulation of cytokinesis	1/197	37/18493	0.327432	0.587544	0.490113	CUL3	1
GO_BP_m1	GO:0046329	negative regulation of JNK cascade	1/197	37/18493	0.327432	0.587544	0.490113	ITCH	1
GO_BP_m1	GO:0070741	response to interleukin-6	1/197	37/18493	0.327432	0.587544	0.490113	SOCS3	1
GO_BP_m1	GO:0090207	regulation of triglyceride metabolic process	1/197	37/18493	0.327432	0.587544	0.490113	FBXW7	1
GO_BP_m1	GO:0098534	centriole assembly	1/197	37/18493	0.327432	0.587544	0.490113	TRIM37	1
GO_BP_m1	GO:1902042	negative regulation of extrinsic apoptotic signaling pathway via death domain receptors	1/197	37/18493	0.327432	0.587544	0.490113	RNF34	1
GO_BP_m1	GO:1902100	negative regulation of metaphase/anaphase transition of cell cycle	1/197	37/18493	0.327432	0.587544	0.490113	KLHL22	1
GO_BP_m1	GO:2000273	positive regulation of signaling receptor activity	1/197	37/18493	0.327432	0.587544	0.490113	FBXW7	1
GO_BP_m1	GO:0006342	chromatin silencing	2/197	110/18493	0.327662	0.587544	0.490113	UBE2B/UBR2	2
GO_BP_m1	GO:0010508	positive regulation of autophagy	2/197	110/18493	0.327662	0.587544	0.490113	FBXO7/SMURF1	2
GO_BP_m1	GO:0002244	hematopoietic progenitor cell differentiation	2/197	111/18493	0.33156	0.591397	0.493327	HERC6/ITCH	2
GO_BP_m1	GO:0002698	negative regulation of immune effector process	2/197	111/18493	0.33156	0.591397	0.493327	ITCH/RNF125	2
GO_BP_m1	GO:0046854	phosphatidylinositol phosphorylation	2/197	111/18493	0.33156	0.591397	0.493327	SOCS1/SOCS3	2
GO_BP_m1	GO:0007565	female pregnancy	3/197	191/18493	0.332784	0.591397	0.493327	SMURF2/UBE2A/UBE2Q1	3
GO_BP_m1	GO:0009314	response to radiation	6/197	443/18493	0.333995	0.591397	0.493327	FBXL3/NEDD4/TRIM32/UBE2A/UBE2B/USP47	6
GO_BP_m1	GO:0031062	positive regulation of histone methylation	1/197	38/18493	0.334611	0.591397	0.493327	RNF20	1
GO_BP_m1	GO:0032570	response to progesterone	1/197	38/18493	0.334611	0.591397	0.493327	UBE3A	1
GO_BP_m1	GO:0035329	hippo signaling	1/197	38/18493	0.334611	0.591397	0.493327	PJA2	1
GO_BP_m1	GO:0042596	fear response	1/197	38/18493	0.334611	0.591397	0.493327	FBXL20	1
GO_BP_m1	GO:0060306	regulation of membrane repolarization	1/197	38/18493	0.334611	0.591397	0.493327	NEDD4L	1
GO_BP_m1	GO:0061462	protein localization to lysosome	1/197	38/18493	0.334611	0.591397	0.493327	NEDD4	1
GO_BP_m1	GO:0086005	ventricular cardiac muscle cell action potential	1/197	38/18493	0.334611	0.591397	0.493327	NEDD4L	1
GO_BP_m1	GO:1900117	regulation of execution phase of apoptosis	1/197	38/18493	0.334611	0.591397	0.493327	RNF34	1
GO_BP_m1	GO:1902116	negative regulation of organelle assembly	1/197	38/18493	0.334611	0.591397	0.493327	TRIM37	1
GO_BP_m1	GO:0007179	transforming growth factor beta receptor signaling pathway	3/197	193/18493	0.33861	0.596012	0.497177	RNF111/SMURF1/SMURF2	3
GO_BP_m1	GO:0048511	rhythmic process	4/197	276/18493	0.339161	0.596012	0.497177	BTRC/FBXL3/FBXW11/UBE3A	4
GO_BP_m1	GO:0007127	meiosis I	2/197	113/18493	0.339335	0.596012	0.497177	UBE2B/UBR2	2
GO_BP_m1	GO:0051153	regulation of striated muscle cell differentiation	2/197	113/18493	0.339335	0.596012	0.497177	FBXO22/TRIM32	2
GO_BP_m1	GO:0006308	DNA catabolic process	1/197	39/18493	0.341714	0.596012	0.497177	FBH1	1
GO_BP_m1	GO:0019432	triglyceride biosynthetic process	1/197	39/18493	0.341714	0.596012	0.497177	FBXW7	1
GO_BP_m1	GO:0033683	nucleotide-excision repair, DNA incision	1/197	39/18493	0.341714	0.596012	0.497177	RBX1	1
GO_BP_m1	GO:0045746	negative regulation of Notch signaling pathway	1/197	39/18493	0.341714	0.596012	0.497177	FBXW7	1
GO_BP_m1	GO:0045911	positive regulation of DNA recombination	1/197	39/18493	0.341714	0.596012	0.497177	UBE2B	1
GO_BP_m1	GO:0072595	maintenance of protein localization in organelle	1/197	39/18493	0.341714	0.596012	0.497177	SKP1	1
GO_BP_m1	GO:0097300	programmed necrotic cell death	1/197	39/18493	0.341714	0.596012	0.497177	RBCK1	1
GO_BP_m1	GO:2000816	negative regulation of mitotic sister chromatid separation	1/197	39/18493	0.341714	0.596012	0.497177	KLHL22	1
GO_BP_m1	GO:2001222	regulation of neuron migration	1/197	39/18493	0.341714	0.596012	0.497177	FBXO31	1
GO_BP_m1	GO:0072089	stem cell proliferation	2/197	114/18493	0.343213	0.597201	0.498169	ARIH2/TRIM71	2
GO_BP_m1	GO:2000134	negative regulation of G1/S transition of mitotic cell cycle	2/197	114/18493	0.343213	0.597201	0.498169	FBXO31/FBXO7	2
GO_BP_m1	GO:0042326	negative regulation of phosphorylation	6/197	448/18493	0.343434	0.597201	0.498169	CBLB/FBXO7/ITCH/SOCS1/SOCS3/UBE2B	6
GO_BP_m1	GO:0019985	translesion synthesis	1/197	40/18493	0.348741	0.603994	0.503835	RCHY1	1
GO_BP_m1	GO:0038202	TORC1 signaling	1/197	40/18493	0.348741	0.603994	0.503835	KLHL22	1
GO_BP_m1	GO:0090224	regulation of spindle organization	1/197	40/18493	0.348741	0.603994	0.503835	RNF4	1
GO_BP_m1	GO:1905819	negative regulation of chromosome separation	1/197	40/18493	0.348741	0.603994	0.503835	KLHL22	1
GO_BP_m1	GO:0018210	peptidyl-threonine modification	2/197	116/18493	0.350946	0.607204	0.506513	UBE2K/DCAF1	2
GO_BP_m1	GO:0010569	regulation of double-strand break repair via homologous recombination	1/197	41/18493	0.355694	0.611127	0.509785	FBH1	1
GO_BP_m1	GO:0017145	stem cell division	1/197	41/18493	0.355694	0.611127	0.509785	CUL3	1
GO_BP_m1	GO:0021575	hindbrain morphogenesis	1/197	41/18493	0.355694	0.611127	0.509785	HERC1	1
GO_BP_m1	GO:0043267	negative regulation of potassium ion transport	1/197	41/18493	0.355694	0.611127	0.509785	NEDD4L	1
GO_BP_m1	GO:0046460	neutral lipid biosynthetic process	1/197	41/18493	0.355694	0.611127	0.509785	FBXW7	1
GO_BP_m1	GO:0046463	acylglycerol biosynthetic process	1/197	41/18493	0.355694	0.611127	0.509785	FBXW7	1
GO_BP_m1	GO:0051602	response to electrical stimulus	1/197	41/18493	0.355694	0.611127	0.509785	TRIM63	1
GO_BP_m1	GO:0031348	negative regulation of defense response	3/197	199/18493	0.356064	0.611155	0.509809	ITCH/RNF125/SOCS3	3
GO_BP_m1	GO:0061982	meiosis I cell cycle process	2/197	118/18493	0.358649	0.61498	0.512999	UBE2B/UBR2	2
GO_BP_m1	GO:0031346	positive regulation of cell projection organization	5/197	371/18493	0.361639	0.615588	0.513507	FBXO31/FBXW8/NEDD4L/SMURF1/UBE2V2	5
GO_BP_m1	GO:0043900	regulation of multi-organism process	5/197	371/18493	0.361639	0.615588	0.513507	DTX3L/ITCH/RNF125/SMURF2/TRIM32	5
GO_BP_m1	GO:0007098	centrosome cycle	2/197	119/18493	0.362488	0.615588	0.513507	CCNF/TRIM37	2
GO_BP_m1	GO:0033209	tumor necrosis factor-mediated signaling pathway	2/197	119/18493	0.362488	0.615588	0.513507	RBCK1/TRIM32	2
GO_BP_m1	GO:0010799	regulation of peptidyl-threonine phosphorylation	1/197	42/18493	0.362572	0.615588	0.513507	UBE2K	1
GO_BP_m1	GO:0030517	negative regulation of axon extension	1/197	42/18493	0.362572	0.615588	0.513507	RNF6	1
GO_BP_m1	GO:0033048	negative regulation of mitotic sister chromatid segregation	1/197	42/18493	0.362572	0.615588	0.513507	KLHL22	1
GO_BP_m1	GO:0045005	DNA-dependent DNA replication maintenance of fidelity	1/197	42/18493	0.362572	0.615588	0.513507	FBH1	1
GO_BP_m1	GO:0045581	negative regulation of T cell differentiation	1/197	42/18493	0.362572	0.615588	0.513507	SOCS1	1
GO_BP_m1	GO:0045910	negative regulation of DNA recombination	1/197	42/18493	0.362572	0.615588	0.513507	FBH1	1
GO_BP_m1	GO:0043523	regulation of neuron apoptotic process	3/197	202/18493	0.364772	0.618713	0.516113	CDC34/FBXW7/UBE2V2	3
GO_BP_m1	GO:0003197	endocardial cushion development	1/197	43/18493	0.369378	0.623461	0.520074	NEDD4	1
GO_BP_m1	GO:0014009	glial cell proliferation	1/197	43/18493	0.369378	0.623461	0.520074	UFL1	1
GO_BP_m1	GO:0030490	maturation of SSU-rRNA	1/197	43/18493	0.369378	0.623461	0.520074	BTRC	1
GO_BP_m1	GO:0071548	response to dexamethasone	1/197	43/18493	0.369378	0.623461	0.520074	FBXO32	1
GO_BP_m1	GO:1900087	positive regulation of G1/S transition of mitotic cell cycle	1/197	43/18493	0.369378	0.623461	0.520074	UBE2E2	1
GO_BP_m1	GO:0046718	viral entry into host cell	2/197	121/18493	0.37014	0.623527	0.520129	ITCH/WWP1	2
GO_BP_m1	GO:1902807	negative regulation of cell cycle G1/S phase transition	2/197	121/18493	0.37014	0.623527	0.520129	FBXO31/FBXO7	2
GO_BP_m1	GO:0019058	viral life cycle	4/197	289/18493	0.370586	0.623669	0.520248	ITCH/NEDD4L/TRIM32/WWP1	4
GO_BP_m1	GO:1903038	negative regulation of leukocyte cell-cell adhesion	2/197	122/18493	0.373952	0.628721	0.524462	ITCH/SOCS1	2
GO_BP_m1	GO:0006378	mRNA polyadenylation	1/197	44/18493	0.376112	0.629896	0.525442	RNF20	1
GO_BP_m1	GO:0033046	negative regulation of sister chromatid segregation	1/197	44/18493	0.376112	0.629896	0.525442	KLHL22	1
GO_BP_m1	GO:0046782	regulation of viral transcription	1/197	44/18493	0.376112	0.629896	0.525442	TRIM32	1
GO_BP_m1	GO:0061014	positive regulation of mRNA catabolic process	1/197	44/18493	0.376112	0.629896	0.525442	TRIM71	1
GO_BP_m1	GO:0016079	synaptic vesicle exocytosis	2/197	123/18493	0.377756	0.631423	0.526715	FBXL20/TRIM9	2
GO_BP_m1	GO:0090101	negative regulation of transmembrane receptor protein serine/threonine kinase signaling pathway	2/197	123/18493	0.377756	0.631423	0.526715	SMURF1/SMURF2	2
GO_BP_m1	GO:2000027	regulation of animal organ morphogenesis	3/197	208/18493	0.382127	0.6355	0.530117	FBXW7/SMURF1/SMURF2	3
GO_BP_m1	GO:0002063	chondrocyte development	1/197	45/18493	0.382774	0.6355	0.530117	MEX3C	1
GO_BP_m1	GO:0008631	intrinsic apoptotic signaling pathway in response to oxidative stress	1/197	45/18493	0.382774	0.6355	0.530117	FBXW7	1
GO_BP_m1	GO:0010883	regulation of lipid storage	1/197	45/18493	0.382774	0.6355	0.530117	FBXW7	1
GO_BP_m1	GO:0034383	low-density lipoprotein particle clearance	1/197	45/18493	0.382774	0.6355	0.530117	MYLIP	1
GO_BP_m1	GO:0044764	multi-organism cellular process	1/197	45/18493	0.382774	0.6355	0.530117	RNF125	1
GO_BP_m1	GO:0051985	negative regulation of chromosome segregation	1/197	45/18493	0.382774	0.6355	0.530117	KLHL22	1
GO_BP_m1	GO:0046834	lipid phosphorylation	2/197	125/18493	0.385333	0.63852	0.532636	SOCS1/SOCS3	2
GO_BP_m1	GO:0071482	cellular response to light stimulus	2/197	125/18493	0.385333	0.63852	0.532636	NEDD4/USP47	2
GO_BP_m1	GO:1901214	regulation of neuron death	4/197	296/18493	0.387482	0.639671	0.533596	CDC34/FBXO7/FBXW7/UBE2V2	4
GO_BP_m1	GO:0006984	ER-nucleus signaling pathway	1/197	46/18493	0.389365	0.639671	0.533596	FBXW7	1
GO_BP_m1	GO:0007129	synapsis	1/197	46/18493	0.389365	0.639671	0.533596	UBE2B	1
GO_BP_m1	GO:0007140	male meiotic nuclear division	1/197	46/18493	0.389365	0.639671	0.533596	UBR2	1
GO_BP_m1	GO:0035196	production of miRNAs involved in gene silencing by miRNA	1/197	46/18493	0.389365	0.639671	0.533596	TRIM71	1
GO_BP_m1	GO:0043631	RNA polyadenylation	1/197	46/18493	0.389365	0.639671	0.533596	RNF20	1
GO_BP_m1	GO:0048806	genitalia development	1/197	46/18493	0.389365	0.639671	0.533596	ASB1	1
GO_BP_m1	GO:0060443	mammary gland morphogenesis	1/197	46/18493	0.389365	0.639671	0.533596	BTRC	1
GO_BP_m1	GO:1900744	regulation of p38MAPK cascade	1/197	46/18493	0.389365	0.639671	0.533596	PJA2	1
GO_BP_m1	GO:0045814	negative regulation of gene expression, epigenetic	2/197	127/18493	0.392871	0.644817	0.537888	UBE2B/UBR2	2
GO_BP_m1	GO:0002762	negative regulation of myeloid leukocyte differentiation	1/197	47/18493	0.395886	0.646689	0.53945	FBXW7	1
GO_BP_m1	GO:0007528	neuromuscular junction development	1/197	47/18493	0.395886	0.646689	0.53945	NEDD4	1
GO_BP_m1	GO:0046580	negative regulation of Ras protein signal transduction	1/197	47/18493	0.395886	0.646689	0.53945	CUL3	1
GO_BP_m1	GO:0046638	positive regulation of alpha-beta T cell differentiation	1/197	47/18493	0.395886	0.646689	0.53945	SOCS1	1
GO_BP_m1	GO:2000059	negative regulation of ubiquitin-dependent protein catabolic process	1/197	47/18493	0.395886	0.646689	0.53945	TRIM39	1
GO_BP_m1	GO:0019935	cyclic-nucleotide-mediated signaling	3/197	214/18493	0.399378	0.65168	0.543613	CDC34/MGRN1/UBE2B	3
GO_BP_m1	GO:0003254	regulation of membrane depolarization	1/197	48/18493	0.402338	0.65168	0.543613	NEDD4L	1
GO_BP_m1	GO:0009409	response to cold	1/197	48/18493	0.402338	0.65168	0.543613	RNF34	1
GO_BP_m1	GO:0019083	viral transcription	1/197	48/18493	0.402338	0.65168	0.543613	TRIM32	1
GO_BP_m1	GO:0021695	cerebellar cortex development	1/197	48/18493	0.402338	0.65168	0.543613	HERC1	1
GO_BP_m1	GO:0032784	regulation of DNA-templated transcription, elongation	1/197	48/18493	0.402338	0.65168	0.543613	ELOC	1
GO_BP_m1	GO:0055078	sodium ion homeostasis	1/197	48/18493	0.402338	0.65168	0.543613	NEDD4L	1
GO_BP_m1	GO:0098586	cellular response to virus	1/197	48/18493	0.402338	0.65168	0.543613	RNF125	1
GO_BP_m1	GO:0002009	morphogenesis of an epithelium	6/197	479/18493	0.402341	0.65168	0.543613	BTRC/KLHL3/SMURF1/SMURF2/SOCS3/TRIM71	6
GO_BP_m1	GO:0031050	dsRNA processing	1/197	49/18493	0.408721	0.658919	0.549652	TRIM71	1
GO_BP_m1	GO:0032873	negative regulation of stress-activated MAPK cascade	1/197	49/18493	0.408721	0.658919	0.549652	ITCH	1
GO_BP_m1	GO:0070303	negative regulation of stress-activated protein kinase signaling cascade	1/197	49/18493	0.408721	0.658919	0.549652	ITCH	1
GO_BP_m1	GO:0070918	production of small RNA involved in gene silencing by RNA	1/197	49/18493	0.408721	0.658919	0.549652	TRIM71	1
GO_BP_m1	GO:0086009	membrane repolarization	1/197	49/18493	0.408721	0.658919	0.549652	NEDD4L	1
GO_BP_m1	GO:0008286	insulin receptor signaling pathway	2/197	132/18493	0.41153	0.662828	0.552913	SOCS1/SOCS3	2
GO_BP_m1	GO:0000731	DNA synthesis involved in DNA repair	1/197	50/18493	0.415036	0.663826	0.553745	RCHY1	1
GO_BP_m1	GO:0050885	neuromuscular process controlling balance	1/197	50/18493	0.415036	0.663826	0.553745	HERC1	1
GO_BP_m1	GO:2001238	positive regulation of extrinsic apoptotic signaling pathway	1/197	50/18493	0.415036	0.663826	0.553745	RBCK1	1
GO_BP_m1	GO:0030260	entry into host cell	2/197	133/18493	0.415228	0.663826	0.553745	ITCH/WWP1	2
GO_BP_m1	GO:0031023	microtubule organizing center organization	2/197	133/18493	0.415228	0.663826	0.553745	CCNF/TRIM37	2
GO_BP_m1	GO:0044409	entry into host	2/197	133/18493	0.415228	0.663826	0.553745	ITCH/WWP1	2
GO_BP_m1	GO:0051806	entry into cell of other organism involved in symbiotic interaction	2/197	133/18493	0.415228	0.663826	0.553745	ITCH/WWP1	2
GO_BP_m1	GO:0051828	entry into other organism involved in symbiotic interaction	2/197	133/18493	0.415228	0.663826	0.553745	ITCH/WWP1	2
GO_BP_m1	GO:1905330	regulation of morphogenesis of an epithelium	2/197	134/18493	0.418915	0.6691	0.558145	SMURF1/SMURF2	2
GO_BP_m1	GO:0044706	multi-multicellular organism process	3/197	221/18493	0.419336	0.669153	0.558189	SMURF2/UBE2A/UBE2Q1	3
GO_BP_m1	GO:0045744	negative regulation of G protein-coupled receptor signaling pathway	1/197	51/18493	0.421285	0.671022	0.559748	MGRN1	1
GO_BP_m1	GO:2000677	regulation of transcription regulatory region DNA binding	1/197	51/18493	0.421285	0.671022	0.559748	FBXW7	1
GO_BP_m1	GO:0038066	p38MAPK cascade	1/197	52/18493	0.427467	0.677739	0.565351	PJA2	1
GO_BP_m1	GO:0043030	regulation of macrophage activation	1/197	52/18493	0.427467	0.677739	0.565351	PJA2	1
GO_BP_m1	GO:0045839	negative regulation of mitotic nuclear division	1/197	52/18493	0.427467	0.677739	0.565351	KLHL22	1
GO_BP_m1	GO:0048641	regulation of skeletal muscle tissue development	1/197	52/18493	0.427467	0.677739	0.565351	FBXO22	1
GO_BP_m1	GO:0051055	negative regulation of lipid biosynthetic process	1/197	52/18493	0.427467	0.677739	0.565351	FBXW7	1
GO_BP_m1	GO:0001889	liver development	2/197	137/18493	0.429904	0.679319	0.566669	CUL3/FBXW7	2
GO_BP_m1	GO:0045580	regulation of T cell differentiation	2/197	137/18493	0.429904	0.679319	0.566669	SH3RF1/SOCS1	2
GO_BP_m1	GO:0055067	monovalent inorganic cation homeostasis	2/197	137/18493	0.429904	0.679319	0.566669	KCTD7/NEDD4L	2
GO_BP_m1	GO:0001666	response to hypoxia	4/197	314/18493	0.430605	0.679319	0.566669	CUL2/RBX1/ELOC/VHL	4
GO_BP_m1	GO:0051051	negative regulation of transport	6/197	495/18493	0.432711	0.679319	0.566669	HECW2/NEDD4/NEDD4L/TRIM9/UBE2G2/UBE2J1	6
GO_BP_m1	GO:0009615	response to virus	4/197	315/18493	0.432981	0.679319	0.566669	DTX3L/ITCH/RNF125/SKP2	4
GO_BP_m1	GO:0010823	negative regulation of mitochondrion organization	1/197	53/18493	0.433583	0.679319	0.566669	RNF41	1
GO_BP_m1	GO:0032722	positive regulation of chemokine production	1/197	53/18493	0.433583	0.679319	0.566669	TRIM32	1
GO_BP_m1	GO:0043392	negative regulation of DNA binding	1/197	53/18493	0.433583	0.679319	0.566669	FBXW7	1
GO_BP_m1	GO:0044380	protein localization to cytoskeleton	1/197	53/18493	0.433583	0.679319	0.566669	KLHL21	1
GO_BP_m1	GO:0051058	negative regulation of small GTPase mediated signal transduction	1/197	53/18493	0.433583	0.679319	0.566669	CUL3	1
GO_BP_m1	GO:0070265	necrotic cell death	1/197	53/18493	0.433583	0.679319	0.566669	RBCK1	1
GO_BP_m1	GO:1902808	positive regulation of cell cycle G1/S phase transition	1/197	53/18493	0.433583	0.679319	0.566669	UBE2E2	1
GO_BP_m1	GO:0060560	developmental growth involved in morphogenesis	3/197	227/18493	0.436269	0.682908	0.569663	NEDD4L/RNF6/SMURF1	3
GO_BP_m1	GO:0061098	positive regulation of protein tyrosine kinase activity	1/197	54/18493	0.439634	0.686928	0.573017	FBXW7	1
GO_BP_m1	GO:0070206	protein trimerization	1/197	54/18493	0.439634	0.686928	0.573017	TRIM4	1
GO_BP_m1	GO:0046330	positive regulation of JNK cascade	2/197	140/18493	0.440783	0.687478	0.573475	PJA2/SH3RF1	2
GO_BP_m1	GO:0061008	hepaticobiliary system development	2/197	140/18493	0.440783	0.687478	0.573475	CUL3/FBXW7	2
GO_BP_m1	GO:1900408	negative regulation of cellular response to oxidative stress	1/197	55/18493	0.445621	0.693769	0.578723	FBXO7	1
GO_BP_m1	GO:1903202	negative regulation of oxidative stress-induced cell death	1/197	55/18493	0.445621	0.693769	0.578723	FBXO7	1
GO_BP_m1	GO:0051494	negative regulation of cytoskeleton organization	2/197	142/18493	0.447973	0.696802	0.581253	CCNF/TRIM37	2
GO_BP_m1	GO:0007062	sister chromatid cohesion	1/197	56/18493	0.451544	0.697228	0.581608	FBXW7	1
GO_BP_m1	GO:0034508	centromere complex assembly	1/197	56/18493	0.451544	0.697228	0.581608	RNF4	1
GO_BP_m1	GO:0042130	negative regulation of T cell proliferation	1/197	56/18493	0.451544	0.697228	0.581608	ITCH	1
GO_BP_m1	GO:0045143	homologous chromosome segregation	1/197	56/18493	0.451544	0.697228	0.581608	UBE2B	1
GO_BP_m1	GO:0048008	platelet-derived growth factor receptor signaling pathway	1/197	56/18493	0.451544	0.697228	0.581608	CBLB	1
GO_BP_m1	GO:0055081	anion homeostasis	1/197	56/18493	0.451544	0.697228	0.581608	KCTD7	1
GO_BP_m1	GO:0086002	cardiac muscle cell action potential involved in contraction	1/197	56/18493	0.451544	0.697228	0.581608	NEDD4L	1
GO_BP_m1	GO:0090342	regulation of cell aging	1/197	56/18493	0.451544	0.697228	0.581608	FZR1	1
GO_BP_m1	GO:0032147	activation of protein kinase activity	4/197	323/18493	0.451884	0.697228	0.581608	SOCS1/UBE2V1/TRAF7/UBE2N	4
GO_BP_m1	GO:0007030	Golgi organization	2/197	144/18493	0.455111	0.700952	0.584715	FBXW8/HACE1	2
GO_BP_m1	GO:0055088	lipid homeostasis	2/197	144/18493	0.455111	0.700952	0.584715	FBXW7/MYLIP	2
GO_BP_m1	GO:0036293	response to decreased oxygen levels	4/197	325/18493	0.45658	0.702587	0.586079	CUL2/RBX1/ELOC/VHL	4
GO_BP_m1	GO:1902883	negative regulation of response to oxidative stress	1/197	57/18493	0.457405	0.703229	0.586614	FBXO7	1
GO_BP_m1	GO:0052548	regulation of endopeptidase activity	5/197	417/18493	0.45828	0.703745	0.587044	RNF34/SH3RF1/SIAH2/UBE2Z/USP47	5
GO_BP_m1	GO:0032872	regulation of stress-activated MAPK cascade	3/197	235/18493	0.458556	0.703745	0.587044	ITCH/PJA2/SH3RF1	3
GO_BP_m1	GO:0007286	spermatid development	2/197	146/18493	0.462196	0.7087	0.591178	UBE2B/UBE2J1	2
GO_BP_m1	GO:0014888	striated muscle adaptation	1/197	58/18493	0.463202	0.708983	0.591414	TRIM63	1
GO_BP_m1	GO:1902041	regulation of extrinsic apoptotic signaling pathway via death domain receptors	1/197	58/18493	0.463202	0.708983	0.591414	RNF34	1
GO_BP_m1	GO:0070302	regulation of stress-activated protein kinase signaling cascade	3/197	237/18493	0.464071	0.709682	0.591997	ITCH/PJA2/SH3RF1	3
GO_BP_m1	GO:0010770	positive regulation of cell morphogenesis involved in differentiation	2/197	147/18493	0.465718	0.711572	0.593573	FBXO31/FBXW8	2
GO_BP_m1	GO:0032412	regulation of ion transmembrane transporter activity	3/197	238/18493	0.466819	0.712622	0.594449	HECW2/NEDD4/NEDD4L	3
GO_BP_m1	GO:0002562	somatic diversification of immune receptors via germline recombination within a single locus	1/197	59/18493	0.468939	0.713143	0.594884	DCAF1	1
GO_BP_m1	GO:0016444	somatic cell DNA recombination	1/197	59/18493	0.468939	0.713143	0.594884	DCAF1	1
GO_BP_m1	GO:0070059	intrinsic apoptotic signaling pathway in response to endoplasmic reticulum stress	1/197	59/18493	0.468939	0.713143	0.594884	UBE2K	1
GO_BP_m1	GO:0010977	negative regulation of neuron projection development	2/197	148/18493	0.469227	0.713143	0.594884	MYLIP/RNF6	2
GO_BP_m1	GO:1903305	regulation of regulated secretory pathway	2/197	148/18493	0.469227	0.713143	0.594884	FBXL20/TRIM9	2
GO_BP_m1	GO:0001764	neuron migration	2/197	149/18493	0.472722	0.717191	0.598261	FBXO31/SH3RF1	2
GO_BP_m1	GO:0061025	membrane fusion	2/197	149/18493	0.472722	0.717191	0.598261	HACE1/TRIM9	2
GO_BP_m1	GO:0010830	regulation of myotube differentiation	1/197	60/18493	0.474614	0.718166	0.599074	FBXO22	1
GO_BP_m1	GO:0051784	negative regulation of nuclear division	1/197	60/18493	0.474614	0.718166	0.599074	KLHL22	1
GO_BP_m1	GO:0060135	maternal process involved in female pregnancy	1/197	60/18493	0.474614	0.718166	0.599074	UBE2A	1
GO_BP_m1	GO:0000187	activation of MAPK activity	2/197	150/18493	0.476204	0.71931	0.600028	UBE2V1/UBE2N	2
GO_BP_m1	GO:0050852	T cell receptor signaling pathway	2/197	150/18493	0.476204	0.71931	0.600028	RBCK1/UBE2N	2
GO_BP_m1	GO:0071560	cellular response to transforming growth factor beta stimulus	3/197	242/18493	0.477749	0.721012	0.601449	RNF111/SMURF1/SMURF2	3
GO_BP_m1	GO:0035082	axoneme assembly	1/197	61/18493	0.480229	0.722858	0.602988	UBE2B	1
GO_BP_m1	GO:0046635	positive regulation of alpha-beta T cell activation	1/197	61/18493	0.480229	0.722858	0.602988	SOCS1	1
GO_BP_m1	GO:0048747	muscle fiber development	1/197	61/18493	0.480229	0.722858	0.602988	FBXO22	1
GO_BP_m1	GO:0048515	spermatid differentiation	2/197	152/18493	0.483125	0.726583	0.606095	UBE2B/UBE2J1	2
GO_BP_m1	GO:0001824	blastocyst development	1/197	62/18493	0.485784	0.727947	0.607233	CUL3	1
GO_BP_m1	GO:0019080	viral gene expression	1/197	62/18493	0.485784	0.727947	0.607233	TRIM32	1
GO_BP_m1	GO:0044786	cell cycle DNA replication	1/197	62/18493	0.485784	0.727947	0.607233	FBXW7	1
GO_BP_m1	GO:0022898	regulation of transmembrane transporter activity	3/197	245/18493	0.485879	0.727947	0.607233	HECW2/NEDD4/NEDD4L	3
GO_BP_m1	GO:0017156	calcium ion regulated exocytosis	2/197	153/18493	0.486564	0.727947	0.607233	FBXL20/TRIM9	2
GO_BP_m1	GO:0042129	regulation of T cell proliferation	2/197	153/18493	0.486564	0.727947	0.607233	ITCH/SH3RF1	2
GO_BP_m1	GO:0061458	reproductive system development	5/197	431/18493	0.487021	0.727999	0.607277	ASB1/CCNF/FBXW8/SOCS3/UBE2Q1	5
GO_BP_m1	GO:0016482	cytosolic transport	2/197	154/18493	0.489989	0.729311	0.608371	KLHL20/UBE2O	2
GO_BP_m1	GO:0048489	synaptic vesicle transport	2/197	154/18493	0.489989	0.729311	0.608371	FBXL20/TRIM9	2
GO_BP_m1	GO:0097480	establishment of synaptic vesicle localization	2/197	154/18493	0.489989	0.729311	0.608371	FBXL20/TRIM9	2
GO_BP_m1	GO:0031060	regulation of histone methylation	1/197	63/18493	0.491281	0.729311	0.608371	RNF20	1
GO_BP_m1	GO:0031571	mitotic G1 DNA damage checkpoint	1/197	63/18493	0.491281	0.729311	0.608371	FBXO31	1
GO_BP_m1	GO:0042255	ribosome assembly	1/197	63/18493	0.491281	0.729311	0.608371	TRAF7	1
GO_BP_m1	GO:0042274	ribosomal small subunit biogenesis	1/197	63/18493	0.491281	0.729311	0.608371	BTRC	1
GO_BP_m1	GO:0044819	mitotic G1/S transition checkpoint	1/197	63/18493	0.491281	0.729311	0.608371	FBXO31	1
GO_BP_m1	GO:0051321	meiotic cell cycle	3/197	249/18493	0.496624	0.733595	0.611945	FZR1/UBE2B/UBR2	3
GO_BP_m1	GO:0071559	response to transforming growth factor beta	3/197	249/18493	0.496624	0.733595	0.611945	RNF111/SMURF1/SMURF2	3
GO_BP_m1	GO:0016239	positive regulation of macroautophagy	1/197	64/18493	0.496718	0.733595	0.611945	SMURF1	1
GO_BP_m1	GO:0044783	G1 DNA damage checkpoint	1/197	64/18493	0.496718	0.733595	0.611945	FBXO31	1
GO_BP_m1	GO:0045670	regulation of osteoclast differentiation	1/197	64/18493	0.496718	0.733595	0.611945	FBXW7	1
GO_BP_m1	GO:0070192	chromosome organization involved in meiotic cell cycle	1/197	64/18493	0.496718	0.733595	0.611945	UBE2B	1
GO_BP_m1	GO:0002683	negative regulation of immune system process	5/197	437/18493	0.499179	0.736598	0.61445	FBXO7/FBXW7/ITCH/RNF125/SOCS1	5
GO_BP_m1	GO:0034121	regulation of toll-like receptor signaling pathway	1/197	65/18493	0.502098	0.740273	0.617515	PJA2	1
GO_BP_m1	GO:0007588	excretion	1/197	66/18493	0.507421	0.744304	0.620878	NEDD4L	1
GO_BP_m1	GO:0014015	positive regulation of gliogenesis	1/197	66/18493	0.507421	0.744304	0.620878	UFL1	1
GO_BP_m1	GO:0019915	lipid storage	1/197	66/18493	0.507421	0.744304	0.620878	FBXW7	1
GO_BP_m1	GO:0032508	DNA duplex unwinding	1/197	66/18493	0.507421	0.744304	0.620878	FBH1	1
GO_BP_m1	GO:0051965	positive regulation of synapse assembly	1/197	66/18493	0.507421	0.744304	0.620878	UBE2V2	1
GO_BP_m1	GO:2000736	regulation of stem cell differentiation	1/197	66/18493	0.507421	0.744304	0.620878	ITCH	1
GO_BP_m1	GO:0052547	regulation of peptidase activity	5/197	442/18493	0.509228	0.74632	0.622559	RNF34/SH3RF1/SIAH2/UBE2Z/USP47	5
GO_BP_m1	GO:0070482	response to oxygen levels	4/197	349/18493	0.511762	0.746947	0.623082	CUL2/RBX1/ELOC/VHL	4
GO_BP_m1	GO:0030104	water homeostasis	1/197	67/18493	0.512687	0.746947	0.623082	NEDD4L	1
GO_BP_m1	GO:0046824	positive regulation of nucleocytoplasmic transport	1/197	67/18493	0.512687	0.746947	0.623082	NEDD4	1
GO_BP_m1	GO:0048207	vesicle targeting, rough ER to cis-Golgi	1/197	67/18493	0.512687	0.746947	0.623082	CUL3	1
GO_BP_m1	GO:0048208	COPII vesicle coating	1/197	67/18493	0.512687	0.746947	0.623082	CUL3	1
GO_BP_m1	GO:0061515	myeloid cell development	1/197	67/18493	0.512687	0.746947	0.623082	FBXW7	1
GO_BP_m1	GO:0086003	cardiac muscle cell contraction	1/197	67/18493	0.512687	0.746947	0.623082	NEDD4L	1
GO_BP_m1	GO:0001818	negative regulation of cytokine production	3/197	256/18493	0.515156	0.749911	0.625555	ASB1/ITCH/RNF125	3
GO_BP_m1	GO:0051705	multi-organism behavior	1/197	68/18493	0.517897	0.753265	0.628353	UBE2Q1	1
GO_BP_m1	GO:0043406	positive regulation of MAP kinase activity	3/197	258/18493	0.520384	0.756245	0.630839	UBE2V1/TRAF7/UBE2N	3
GO_BP_m1	GO:0002088	lens development in camera-type eye	1/197	69/18493	0.523052	0.758205	0.632474	FZR1	1
GO_BP_m1	GO:0002200	somatic diversification of immune receptors	1/197	69/18493	0.523052	0.758205	0.632474	DCAF1	1
GO_BP_m1	GO:0050771	negative regulation of axonogenesis	1/197	69/18493	0.523052	0.758205	0.632474	RNF6	1
GO_BP_m1	GO:0007051	spindle organization	2/197	165/18493	0.526708	0.759851	0.633847	RNF4/TRIM36	2
GO_BP_m1	GO:0051100	negative regulation of binding	2/197	165/18493	0.526708	0.759851	0.633847	FBH1/FBXW7	2
GO_BP_m1	GO:0097479	synaptic vesicle localization	2/197	165/18493	0.526708	0.759851	0.633847	FBXL20/TRIM9	2
GO_BP_m1	GO:0014068	positive regulation of phosphatidylinositol 3-kinase signaling	1/197	70/18493	0.528152	0.759851	0.633847	NEDD4	1
GO_BP_m1	GO:0032945	negative regulation of mononuclear cell proliferation	1/197	70/18493	0.528152	0.759851	0.633847	ITCH	1
GO_BP_m1	GO:0042531	positive regulation of tyrosine phosphorylation of STAT protein	1/197	70/18493	0.528152	0.759851	0.633847	SOCS3	1
GO_BP_m1	GO:0050672	negative regulation of lymphocyte proliferation	1/197	70/18493	0.528152	0.759851	0.633847	ITCH	1
GO_BP_m1	GO:0070988	demethylation	1/197	70/18493	0.528152	0.759851	0.633847	UBE2B	1
GO_BP_m1	GO:1901224	positive regulation of NIK/NF-kappaB signaling	1/197	70/18493	0.528152	0.759851	0.633847	RBCK1	1
GO_BP_m1	GO:0006913	nucleocytoplasmic transport	4/197	357/18493	0.529598	0.761178	0.634954	CBLB/FBXO22/NEDD4/SMURF1	4
GO_BP_m1	GO:0007093	mitotic cell cycle checkpoint	2/197	166/18493	0.529957	0.761178	0.634954	FBXO31/KLHL22	2
GO_BP_m1	GO:0007269	neurotransmitter secretion	2/197	167/18493	0.533191	0.761395	0.635135	FBXL20/TRIM9	2
GO_BP_m1	GO:0099643	signal release from synapse	2/197	167/18493	0.533191	0.761395	0.635135	FBXL20/TRIM9	2
GO_BP_m1	GO:0006901	vesicle coating	1/197	71/18493	0.533197	0.761395	0.635135	CUL3	1
GO_BP_m1	GO:0034381	plasma lipoprotein particle clearance	1/197	71/18493	0.533197	0.761395	0.635135	MYLIP	1
GO_BP_m1	GO:0051155	positive regulation of striated muscle cell differentiation	1/197	71/18493	0.533197	0.761395	0.635135	TRIM32	1
GO_BP_m1	GO:0061180	mammary gland epithelium development	1/197	71/18493	0.533197	0.761395	0.635135	BTRC	1
GO_BP_m1	GO:1903312	negative regulation of mRNA metabolic process	1/197	71/18493	0.533197	0.761395	0.635135	RNF20	1
GO_BP_m1	GO:0051169	nuclear transport	4/197	360/18493	0.536206	0.765058	0.63819	CBLB/FBXO22/NEDD4/SMURF1	4
GO_BP_m1	GO:0033555	multicellular organismal response to stress	1/197	72/18493	0.538189	0.766619	0.639493	FBXL20	1
GO_BP_m1	GO:0090114	COPII-coated vesicle budding	1/197	72/18493	0.538189	0.766619	0.639493	CUL3	1
GO_BP_m1	GO:0006986	response to unfolded protein	2/197	169/18493	0.539613	0.768014	0.640656	FBXO6/UBE2J2	2
GO_BP_m1	GO:0051346	negative regulation of hydrolase activity	5/197	458/18493	0.540825	0.769104	0.641565	RNF34/SH3RF1/SIAH2/UBE2Z/USP47	5
GO_BP_m1	GO:0022408	negative regulation of cell-cell adhesion	2/197	170/18493	0.542801	0.769208	0.641652	ITCH/SOCS1	2
GO_BP_m1	GO:0006283	transcription-coupled nucleotide-excision repair	1/197	73/18493	0.543128	0.769208	0.641652	RBX1	1
GO_BP_m1	GO:0042273	ribosomal large subunit biogenesis	1/197	73/18493	0.543128	0.769208	0.641652	TRAF7	1
GO_BP_m1	GO:0072401	signal transduction involved in DNA integrity checkpoint	1/197	73/18493	0.543128	0.769208	0.641652	FZR1	1
GO_BP_m1	GO:0072422	signal transduction involved in DNA damage checkpoint	1/197	73/18493	0.543128	0.769208	0.641652	FZR1	1
GO_BP_m1	GO:0032874	positive regulation of stress-activated MAPK cascade	2/197	171/18493	0.545975	0.772324	0.644251	PJA2/SH3RF1	2
GO_BP_m1	GO:0010611	regulation of cardiac muscle hypertrophy	1/197	74/18493	0.548014	0.772324	0.644251	TRIM63	1
GO_BP_m1	GO:0032507	maintenance of protein location in cell	1/197	74/18493	0.548014	0.772324	0.644251	SKP1	1
GO_BP_m1	GO:0072078	nephron tubule morphogenesis	1/197	74/18493	0.548014	0.772324	0.644251	KLHL3	1
GO_BP_m1	GO:0072395	signal transduction involved in cell cycle checkpoint	1/197	74/18493	0.548014	0.772324	0.644251	FZR1	1
GO_BP_m1	GO:0086001	cardiac muscle cell action potential	1/197	74/18493	0.548014	0.772324	0.644251	NEDD4L	1
GO_BP_m1	GO:0034504	protein localization to nucleus	3/197	269/18493	0.548586	0.772498	0.644397	CBLB/DTX3L/SKP1	3
GO_BP_m1	GO:0070304	positive regulation of stress-activated protein kinase signaling cascade	2/197	172/18493	0.549132	0.772637	0.644513	PJA2/SH3RF1	2
GO_BP_m1	GO:0032642	regulation of chemokine production	1/197	75/18493	0.552848	0.775336	0.646764	TRIM32	1
GO_BP_m1	GO:0048199	vesicle targeting, to, from or within Golgi	1/197	75/18493	0.552848	0.775336	0.646764	CUL3	1
GO_BP_m1	GO:0070664	negative regulation of leukocyte proliferation	1/197	75/18493	0.552848	0.775336	0.646764	ITCH	1
GO_BP_m1	GO:1903313	positive regulation of mRNA metabolic process	1/197	75/18493	0.552848	0.775336	0.646764	TRIM71	1
GO_BP_m1	GO:0051098	regulation of binding	4/197	369/18493	0.555747	0.778769	0.649627	BTBD1/DTX3L/FBH1/FBXW7	4
GO_BP_m1	GO:0014743	regulation of muscle hypertrophy	1/197	76/18493	0.557631	0.779508	0.650244	TRIM63	1
GO_BP_m1	GO:0032392	DNA geometric change	1/197	76/18493	0.557631	0.779508	0.650244	FBH1	1
GO_BP_m1	GO:0072088	nephron epithelium morphogenesis	1/197	76/18493	0.557631	0.779508	0.650244	KLHL3	1
GO_BP_m1	GO:0001570	vasculogenesis	1/197	77/18493	0.562363	0.784851	0.654701	FBXW7	1
GO_BP_m1	GO:1903901	negative regulation of viral life cycle	1/197	77/18493	0.562363	0.784851	0.654701	TRIM32	1
GO_BP_m1	GO:0009566	fertilization	2/197	177/18493	0.564691	0.786019	0.655675	TRIM36/UBE2Q1	2
GO_BP_m1	GO:0003151	outflow tract morphogenesis	1/197	78/18493	0.567044	0.786019	0.655675	NEDD4	1
GO_BP_m1	GO:0014032	neural crest cell development	1/197	78/18493	0.567044	0.786019	0.655675	KBTBD8	1
GO_BP_m1	GO:0021766	hippocampus development	1/197	78/18493	0.567044	0.786019	0.655675	UBA6	1
GO_BP_m1	GO:0061333	renal tubule morphogenesis	1/197	78/18493	0.567044	0.786019	0.655675	KLHL3	1
GO_BP_m1	GO:0072028	nephron morphogenesis	1/197	78/18493	0.567044	0.786019	0.655675	KLHL3	1
GO_BP_m1	GO:1900182	positive regulation of protein localization to nucleus	1/197	78/18493	0.567044	0.786019	0.655675	DTX3L	1
GO_BP_m1	GO:0051249	regulation of lymphocyte activation	5/197	472/18493	0.567688	0.786019	0.655675	FBXO7/ITCH/RNF41/SH3RF1/SOCS1	5
GO_BP_m1	GO:0042098	T cell proliferation	2/197	178/18493	0.567756	0.786019	0.655675	ITCH/SH3RF1	2
GO_BP_m1	GO:0071346	cellular response to interferon-gamma	2/197	178/18493	0.567756	0.786019	0.655675	SOCS1/SOCS3	2
GO_BP_m1	GO:0031345	negative regulation of cell projection organization	2/197	179/18493	0.570806	0.789607	0.658668	MYLIP/RNF6	2
GO_BP_m1	GO:0030279	negative regulation of ossification	1/197	79/18493	0.571676	0.790177	0.659144	SMURF1	1
GO_BP_m1	GO:0016236	macroautophagy	3/197	279/18493	0.573369	0.791883	0.660567	NEDD4/RNF41/SMURF1	3
GO_BP_m1	GO:0048639	positive regulation of developmental growth	2/197	180/18493	0.57384	0.791899	0.660581	NEDD4L/SMURF1	2
GO_BP_m1	GO:0042116	macrophage activation	1/197	80/18493	0.576258	0.7927	0.661248	PJA2	1
GO_BP_m1	GO:0048194	Golgi vesicle budding	1/197	80/18493	0.576258	0.7927	0.661248	CUL3	1
GO_BP_m1	GO:0060964	regulation of gene silencing by miRNA	1/197	80/18493	0.576258	0.7927	0.661248	TRIM71	1
GO_BP_m1	GO:2000300	regulation of synaptic vesicle exocytosis	1/197	80/18493	0.576258	0.7927	0.661248	FBXL20	1
GO_BP_m1	GO:0051224	negative regulation of protein transport	2/197	181/18493	0.576859	0.792894	0.66141	UBE2G2/UBE2J1	2
GO_BP_m1	GO:0051147	regulation of muscle cell differentiation	2/197	182/18493	0.579862	0.795754	0.663796	FBXO22/TRIM32	2
GO_BP_m1	GO:0061138	morphogenesis of a branching epithelium	2/197	182/18493	0.579862	0.795754	0.663796	BTRC/SOCS3	2
GO_BP_m1	GO:0014031	mesenchymal cell development	1/197	82/18493	0.585277	0.800637	0.667869	KBTBD8	1
GO_BP_m1	GO:0032602	chemokine production	1/197	82/18493	0.585277	0.800637	0.667869	TRIM32	1
GO_BP_m1	GO:0048864	stem cell development	1/197	82/18493	0.585277	0.800637	0.667869	KBTBD8	1
GO_BP_m1	GO:0097194	execution phase of apoptosis	1/197	82/18493	0.585277	0.800637	0.667869	RNF34	1
GO_BP_m1	GO:1904950	negative regulation of establishment of protein localization	2/197	184/18493	0.585822	0.800747	0.667961	UBE2G2/UBE2J1	2
GO_BP_m1	GO:0035278	miRNA mediated inhibition of translation	1/197	83/18493	0.589715	0.802254	0.669218	TRIM71	1
GO_BP_m1	GO:0040033	negative regulation of translation, ncRNA-mediated	1/197	83/18493	0.589715	0.802254	0.669218	TRIM71	1
GO_BP_m1	GO:0045582	positive regulation of T cell differentiation	1/197	83/18493	0.589715	0.802254	0.669218	SOCS1	1
GO_BP_m1	GO:0045974	regulation of translation, ncRNA-mediated	1/197	83/18493	0.589715	0.802254	0.669218	TRIM71	1
GO_BP_m1	GO:0060147	regulation of posttranscriptional gene silencing	1/197	83/18493	0.589715	0.802254	0.669218	TRIM71	1
GO_BP_m1	GO:0060966	regulation of gene silencing by RNA	1/197	83/18493	0.589715	0.802254	0.669218	TRIM71	1
GO_BP_m1	GO:0050731	positive regulation of peptidyl-tyrosine phosphorylation	2/197	186/18493	0.591719	0.803159	0.669973	FBXW7/SOCS3	2
GO_BP_m1	GO:0071478	cellular response to radiation	2/197	186/18493	0.591719	0.803159	0.669973	NEDD4/USP47	2
GO_BP_m1	GO:0018108	peptidyl-tyrosine phosphorylation	4/197	387/18493	0.593482	0.803159	0.669973	CBLB/FBXW7/SOCS1/SOCS3	4
GO_BP_m1	GO:0006368	transcription elongation from RNA polymerase II promoter	1/197	84/18493	0.594105	0.803159	0.669973	ELOC	1
GO_BP_m1	GO:0008625	extrinsic apoptotic signaling pathway via death domain receptors	1/197	84/18493	0.594105	0.803159	0.669973	RNF34	1
GO_BP_m1	GO:0042147	retrograde transport, endosome to Golgi	1/197	84/18493	0.594105	0.803159	0.669973	UBE2O	1
GO_BP_m1	GO:0051781	positive regulation of cell division	1/197	84/18493	0.594105	0.803159	0.669973	CUL3	1
GO_BP_m1	GO:2000177	regulation of neural precursor cell proliferation	1/197	84/18493	0.594105	0.803159	0.669973	TRIM71	1
GO_BP_m1	GO:1902115	regulation of organelle assembly	2/197	187/18493	0.594645	0.803259	0.670057	RNF4/TRIM37	2
GO_BP_m1	GO:0000281	mitotic cytokinesis	1/197	85/18493	0.598449	0.805874	0.672238	TRIM36	1
GO_BP_m1	GO:0045833	negative regulation of lipid metabolic process	1/197	85/18493	0.598449	0.805874	0.672238	FBXW7	1
GO_BP_m1	GO:0090049	regulation of cell migration involved in sprouting angiogenesis	1/197	85/18493	0.598449	0.805874	0.672238	FBXW7	1
GO_BP_m1	GO:1902803	regulation of synaptic vesicle transport	1/197	85/18493	0.598449	0.805874	0.672238	FBXL20	1
GO_BP_m1	GO:0018212	peptidyl-tyrosine modification	4/197	390/18493	0.599586	0.806221	0.672528	CBLB/FBXW7/SOCS1/SOCS3	4
GO_BP_m1	GO:0051650	establishment of vesicle localization	3/197	290/18493	0.599642	0.806221	0.672528	CUL3/FBXL20/TRIM9	3
GO_BP_m1	GO:0002040	sprouting angiogenesis	2/197	189/18493	0.600448	0.806677	0.672908	FBXW7/RNF213	2
GO_BP_m1	GO:0014033	neural crest cell differentiation	1/197	86/18493	0.602746	0.808619	0.674527	KBTBD8	1
GO_BP_m1	GO:0051656	establishment of organelle localization	5/197	491/18493	0.602831	0.808619	0.674527	CDC23/CUL3/FBXL20/TRIM9/UBE2B	5
GO_BP_m1	GO:1901654	response to ketone	2/197	190/18493	0.603327	0.808655	0.674557	FBXO32/UBE3A	2
GO_BP_m1	GO:0071900	regulation of protein serine/threonine kinase activity	5/197	496/18493	0.611809	0.819063	0.68324	CCNF/FBXO7/UBE2V1/TRAF7/UBE2N	5
GO_BP_m1	GO:0001578	microtubule bundle formation	1/197	89/18493	0.615366	0.819063	0.68324	UBE2B	1
GO_BP_m1	GO:0001843	neural tube closure	1/197	89/18493	0.615366	0.819063	0.68324	TRIM71	1
GO_BP_m1	GO:0006906	vesicle fusion	1/197	89/18493	0.615366	0.819063	0.68324	TRIM9	1
GO_BP_m1	GO:0030317	flagellated sperm motility	1/197	89/18493	0.615366	0.819063	0.68324	UBE2B	1
GO_BP_m1	GO:0045132	meiotic chromosome segregation	1/197	89/18493	0.615366	0.819063	0.68324	UBE2B	1
GO_BP_m1	GO:0060337	type I interferon signaling pathway	1/197	89/18493	0.615366	0.819063	0.68324	UBE2K	1
GO_BP_m1	GO:0071357	cellular response to type I interferon	1/197	89/18493	0.615366	0.819063	0.68324	UBE2K	1
GO_BP_m1	GO:0097722	sperm motility	1/197	89/18493	0.615366	0.819063	0.68324	UBE2B	1
GO_BP_m1	GO:0099504	synaptic vesicle cycle	2/197	195/18493	0.617485	0.820743	0.684641	FBXL20/TRIM9	2
GO_BP_m1	GO:0045638	negative regulation of myeloid cell differentiation	1/197	90/18493	0.619483	0.820743	0.684641	FBXW7	1
GO_BP_m1	GO:0048145	regulation of fibroblast proliferation	1/197	90/18493	0.619483	0.820743	0.684641	TRIM32	1
GO_BP_m1	GO:0051899	membrane depolarization	1/197	90/18493	0.619483	0.820743	0.684641	NEDD4L	1
GO_BP_m1	GO:0060606	tube closure	1/197	90/18493	0.619483	0.820743	0.684641	TRIM71	1
GO_BP_m1	GO:0060996	dendritic spine development	1/197	90/18493	0.619483	0.820743	0.684641	UBA6	1
GO_BP_m1	GO:0001763	morphogenesis of a branching structure	2/197	196/18493	0.62027	0.821156	0.684986	BTRC/SOCS3	2
GO_BP_m1	GO:0000045	autophagosome assembly	1/197	91/18493	0.623556	0.821722	0.685458	SMURF1	1
GO_BP_m1	GO:0030516	regulation of axon extension	1/197	91/18493	0.623556	0.821722	0.685458	RNF6	1
GO_BP_m1	GO:0048010	vascular endothelial growth factor receptor signaling pathway	1/197	91/18493	0.623556	0.821722	0.685458	NEDD4	1
GO_BP_m1	GO:0048144	fibroblast proliferation	1/197	91/18493	0.623556	0.821722	0.685458	TRIM32	1
GO_BP_m1	GO:0048525	negative regulation of viral process	1/197	91/18493	0.623556	0.821722	0.685458	TRIM32	1
GO_BP_m1	GO:0061053	somite development	1/197	91/18493	0.623556	0.821722	0.685458	RBBP6	1
GO_BP_m1	GO:0034341	response to interferon-gamma	2/197	198/18493	0.625794	0.824041	0.687392	SOCS1/SOCS3	2
GO_BP_m1	GO:0042632	cholesterol homeostasis	1/197	92/18493	0.627586	0.825771	0.688835	MYLIP	1
GO_BP_m1	GO:0048863	stem cell differentiation	2/197	199/18493	0.628532	0.826385	0.689348	ITCH/KBTBD8	2
GO_BP_m1	GO:0006903	vesicle targeting	1/197	93/18493	0.631573	0.82786	0.690578	CUL3	1
GO_BP_m1	GO:0055092	sterol homeostasis	1/197	93/18493	0.631573	0.82786	0.690578	MYLIP	1
GO_BP_m1	GO:0072080	nephron tubule development	1/197	93/18493	0.631573	0.82786	0.690578	KLHL3	1
GO_BP_m1	GO:1901655	cellular response to ketone	1/197	93/18493	0.631573	0.82786	0.690578	FBXO32	1
GO_BP_m1	GO:0050863	regulation of T cell activation	3/197	305/18493	0.633733	0.828078	0.69076	ITCH/SH3RF1/SOCS1	3
GO_BP_m1	GO:1901215	negative regulation of neuron death	2/197	201/18493	0.633962	0.828078	0.69076	FBXO7/UBE2V2	2
GO_BP_m1	GO:0032092	positive regulation of protein binding	1/197	94/18493	0.635518	0.828078	0.69076	DTX3L	1
GO_BP_m1	GO:0034340	response to type I interferon	1/197	94/18493	0.635518	0.828078	0.69076	UBE2K	1
GO_BP_m1	GO:0045621	positive regulation of lymphocyte differentiation	1/197	94/18493	0.635518	0.828078	0.69076	SOCS1	1
GO_BP_m1	GO:0060993	kidney morphogenesis	1/197	94/18493	0.635518	0.828078	0.69076	KLHL3	1
GO_BP_m1	GO:1905037	autophagosome organization	1/197	94/18493	0.635518	0.828078	0.69076	SMURF1	1
GO_BP_m1	GO:0051648	vesicle localization	3/197	306/18493	0.635933	0.828078	0.69076	CUL3/FBXL20/TRIM9	3
GO_BP_m1	GO:0030038	contractile actin filament bundle assembly	1/197	95/18493	0.63942	0.828078	0.69076	CUL3	1
GO_BP_m1	GO:0030316	osteoclast differentiation	1/197	95/18493	0.63942	0.828078	0.69076	FBXW7	1
GO_BP_m1	GO:0031124	mRNA 3'-end processing	1/197	95/18493	0.63942	0.828078	0.69076	RNF20	1
GO_BP_m1	GO:0043149	stress fiber assembly	1/197	95/18493	0.63942	0.828078	0.69076	CUL3	1
GO_BP_m1	GO:0051651	maintenance of location in cell	1/197	95/18493	0.63942	0.828078	0.69076	SKP1	1
GO_BP_m1	GO:0061326	renal tubule development	1/197	95/18493	0.63942	0.828078	0.69076	KLHL3	1
GO_BP_m1	GO:0090174	organelle membrane fusion	1/197	95/18493	0.63942	0.828078	0.69076	TRIM9	1
GO_BP_m1	GO:0097327	response to antineoplastic agent	1/197	95/18493	0.63942	0.828078	0.69076	FBXO32	1
GO_BP_m1	GO:0017157	regulation of exocytosis	2/197	204/18493	0.641992	0.829963	0.692332	FBXL20/TRIM9	2
GO_BP_m1	GO:0032869	cellular response to insulin stimulus	2/197	204/18493	0.641992	0.829963	0.692332	SOCS1/SOCS3	2
GO_BP_m1	GO:0010771	negative regulation of cell morphogenesis involved in differentiation	1/197	96/18493	0.643281	0.829963	0.692332	RNF6	1
GO_BP_m1	GO:0014020	primary neural tube formation	1/197	96/18493	0.643281	0.829963	0.692332	TRIM71	1
GO_BP_m1	GO:0021549	cerebellum development	1/197	96/18493	0.643281	0.829963	0.692332	HERC1	1
GO_BP_m1	GO:0050670	regulation of lymphocyte proliferation	2/197	205/18493	0.644637	0.83047	0.692755	ITCH/SH3RF1	2
GO_BP_m1	GO:0099003	vesicle-mediated transport in synapse	2/197	205/18493	0.644637	0.83047	0.692755	FBXL20/TRIM9	2
GO_BP_m1	GO:0006892	post-Golgi vesicle-mediated transport	1/197	97/18493	0.647101	0.832615	0.694544	KLHL20	1
GO_BP_m1	GO:0032944	regulation of mononuclear cell proliferation	2/197	206/18493	0.647268	0.832615	0.694544	ITCH/SH3RF1	2
GO_BP_m1	GO:0006354	DNA-templated transcription, elongation	1/197	98/18493	0.65088	0.833785	0.695521	ELOC	1
GO_BP_m1	GO:0044773	mitotic DNA damage checkpoint	1/197	98/18493	0.65088	0.833785	0.695521	FBXO31	1
GO_BP_m1	GO:0048661	positive regulation of smooth muscle cell proliferation	1/197	98/18493	0.65088	0.833785	0.695521	SKP2	1
GO_BP_m1	GO:0061640	cytoskeleton-dependent cytokinesis	1/197	98/18493	0.65088	0.833785	0.695521	TRIM36	1
GO_BP_m1	GO:2000379	positive regulation of reactive oxygen species metabolic process	1/197	98/18493	0.65088	0.833785	0.695521	RNF41	1
GO_BP_m1	GO:0060562	epithelial tube morphogenesis	3/197	313/18493	0.651078	0.833785	0.695521	BTRC/KLHL3/TRIM71	3
GO_BP_m1	GO:1904062	regulation of cation transmembrane transport	3/197	314/18493	0.653204	0.835888	0.697275	HECW2/NEDD4/NEDD4L	3
GO_BP_m1	GO:0007229	integrin-mediated signaling pathway	1/197	99/18493	0.654619	0.836458	0.69775	CUL3	1
GO_BP_m1	GO:0008593	regulation of Notch signaling pathway	1/197	99/18493	0.654619	0.836458	0.69775	FBXW7	1
GO_BP_m1	GO:0002042	cell migration involved in sprouting angiogenesis	1/197	101/18493	0.661978	0.843072	0.703267	FBXW7	1
GO_BP_m1	GO:0006641	triglyceride metabolic process	1/197	101/18493	0.661978	0.843072	0.703267	FBXW7	1
GO_BP_m1	GO:0006900	vesicle budding from membrane	1/197	101/18493	0.661978	0.843072	0.703267	CUL3	1
GO_BP_m1	GO:0007631	feeding behavior	1/197	101/18493	0.661978	0.843072	0.703267	UBE2Q1	1
GO_BP_m1	GO:0071804	cellular potassium ion transport	2/197	212/18493	0.662728	0.843072	0.703267	NEDD4/NEDD4L	2
GO_BP_m1	GO:0071805	potassium ion transmembrane transport	2/197	212/18493	0.662728	0.843072	0.703267	NEDD4/NEDD4L	2
GO_BP_m1	GO:0050807	regulation of synapse organization	2/197	214/18493	0.667759	0.848846	0.708084	NEDD4/UBE2V2	2
GO_BP_m1	GO:0071902	positive regulation of protein serine/threonine kinase activity	3/197	323/18493	0.67193	0.850777	0.709695	UBE2V1/TRAF7/UBE2N	3
GO_BP_m1	GO:0048608	reproductive structure development	4/197	428/18493	0.672012	0.850777	0.709695	ASB1/CCNF/FBXW8/SOCS3	4
GO_BP_m1	GO:0001841	neural tube formation	1/197	104/18493	0.672724	0.850777	0.709695	TRIM71	1
GO_BP_m1	GO:0032411	positive regulation of transporter activity	1/197	104/18493	0.672724	0.850777	0.709695	KCTD7	1
GO_BP_m1	GO:0045185	maintenance of protein location	1/197	104/18493	0.672724	0.850777	0.709695	SKP1	1
GO_BP_m1	GO:0051963	regulation of synapse assembly	1/197	104/18493	0.672724	0.850777	0.709695	UBE2V2	1
GO_BP_m1	GO:0070663	regulation of leukocyte proliferation	2/197	216/18493	0.67273	0.850777	0.709695	ITCH/SH3RF1	2
GO_BP_m1	GO:0043393	regulation of protein binding	2/197	217/18493	0.675193	0.850837	0.709745	BTBD1/DTX3L	2
GO_BP_m1	GO:0045665	negative regulation of neuron differentiation	2/197	217/18493	0.675193	0.850837	0.709745	MYLIP/RNF6	2
GO_BP_m1	GO:0021761	limbic system development	1/197	105/18493	0.67623	0.850837	0.709745	UBA6	1
GO_BP_m1	GO:0022037	metencephalon development	1/197	105/18493	0.67623	0.850837	0.709745	HERC1	1
GO_BP_m1	GO:0051225	spindle assembly	1/197	105/18493	0.67623	0.850837	0.709745	RNF4	1
GO_BP_m1	GO:0061387	regulation of extent of cell growth	1/197	105/18493	0.67623	0.850837	0.709745	RNF6	1
GO_BP_m1	GO:0097006	regulation of plasma lipoprotein particle levels	1/197	105/18493	0.67623	0.850837	0.709745	MYLIP	1
GO_BP_m1	GO:0010721	negative regulation of cell development	3/197	326/18493	0.678006	0.85245	0.71109	FBXW7/MYLIP/RNF6	3
GO_BP_m1	GO:0014066	regulation of phosphatidylinositol 3-kinase signaling	1/197	106/18493	0.679699	0.853334	0.711828	NEDD4	1
GO_BP_m1	GO:0046928	regulation of neurotransmitter secretion	1/197	106/18493	0.679699	0.853334	0.711828	FBXL20	1
GO_BP_m1	GO:0051260	protein homooligomerization	3/197	328/18493	0.682011	0.853913	0.712311	KCTD6/KCTD7/RNF213	3
GO_BP_m1	GO:0050803	regulation of synapse structure or activity	2/197	220/18493	0.682493	0.853913	0.712311	NEDD4/UBE2V2	2
GO_BP_m1	GO:0003300	cardiac muscle hypertrophy	1/197	107/18493	0.683131	0.853913	0.712311	TRIM63	1
GO_BP_m1	GO:0031623	receptor internalization	1/197	107/18493	0.683131	0.853913	0.712311	NEDD4	1
GO_BP_m1	GO:0044774	mitotic DNA integrity checkpoint	1/197	107/18493	0.683131	0.853913	0.712311	FBXO31	1
GO_BP_m1	GO:0048640	negative regulation of developmental growth	1/197	107/18493	0.683131	0.853913	0.712311	RNF6	1
GO_BP_m1	GO:0032102	negative regulation of response to external stimulus	3/197	329/18493	0.683999	0.85438	0.7127	ITCH/RNF125/SOCS3	3
GO_BP_m1	GO:0014902	myotube differentiation	1/197	108/18493	0.686526	0.856915	0.714815	FBXO22	1
GO_BP_m1	GO:0014897	striated muscle hypertrophy	1/197	109/18493	0.689885	0.859864	0.717275	TRIM63	1
GO_BP_m1	GO:0072009	nephron epithelium development	1/197	109/18493	0.689885	0.859864	0.717275	KLHL3	1
GO_BP_m1	GO:0048638	regulation of developmental growth	3/197	334/18493	0.693804	0.864124	0.720828	NEDD4L/RNF6/SMURF1	3
GO_BP_m1	GO:0043405	regulation of MAP kinase activity	3/197	335/18493	0.695737	0.865906	0.722315	UBE2V1/TRAF7/UBE2N	3
GO_BP_m1	GO:0014896	muscle hypertrophy	1/197	111/18493	0.696496	0.866226	0.722582	TRIM63	1
GO_BP_m1	GO:0007613	memory	1/197	112/18493	0.699748	0.867768	0.723868	PJA2	1
GO_BP_m1	GO:0014013	regulation of gliogenesis	1/197	112/18493	0.699748	0.867768	0.723868	UFL1	1
GO_BP_m1	GO:0046822	regulation of nucleocytoplasmic transport	1/197	112/18493	0.699748	0.867768	0.723868	NEDD4	1
GO_BP_m1	GO:0051149	positive regulation of muscle cell differentiation	1/197	112/18493	0.699748	0.867768	0.723868	TRIM32	1
GO_BP_m1	GO:0007569	cell aging	1/197	113/18493	0.702966	0.870507	0.726153	FZR1	1
GO_BP_m1	GO:0008543	fibroblast growth factor receptor signaling pathway	1/197	113/18493	0.702966	0.870507	0.726153	TRIM71	1
GO_BP_m1	GO:0071216	cellular response to biotic stimulus	2/197	229/18493	0.703591	0.870656	0.726277	FBH1/TRIM41	2
GO_BP_m1	GO:0002761	regulation of myeloid leukocyte differentiation	1/197	114/18493	0.70615	0.871946	0.727353	FBXW7	1
GO_BP_m1	GO:0070252	actin-mediated cell contraction	1/197	114/18493	0.70615	0.871946	0.727353	NEDD4L	1
GO_BP_m1	GO:0098693	regulation of synaptic vesicle cycle	1/197	114/18493	0.70615	0.871946	0.727353	FBXL20	1
GO_BP_m1	GO:0003014	renal system process	1/197	115/18493	0.7093	0.874583	0.729553	KLHL3	1
GO_BP_m1	GO:0060968	regulation of gene silencing	1/197	115/18493	0.7093	0.874583	0.729553	TRIM71	1
GO_BP_m1	GO:0042110	T cell activation	4/197	451/18493	0.711259	0.876373	0.731046	ITCH/NEDD4/SH3RF1/SOCS1	4
GO_BP_m1	GO:0048675	axon extension	1/197	116/18493	0.712416	0.87676	0.731369	RNF6	1
GO_BP_m1	GO:0046488	phosphatidylinositol metabolic process	2/197	233/18493	0.71259	0.87676	0.731369	SOCS1/SOCS3	2
GO_BP_m1	GO:0030217	T cell differentiation	2/197	234/18493	0.714804	0.878857	0.733118	SH3RF1/SOCS1	2
GO_BP_m1	GO:0002062	chondrocyte differentiation	1/197	117/18493	0.715499	0.879085	0.733308	MEX3C	1
GO_BP_m1	GO:0071356	cellular response to tumor necrosis factor	2/197	235/18493	0.717003	0.880306	0.734327	RBCK1/TRIM32	2
GO_BP_m1	GO:0043488	regulation of mRNA stability	1/197	118/18493	0.718549	0.881576	0.735387	TRIM71	1
GO_BP_m1	GO:0048284	organelle fusion	1/197	119/18493	0.721566	0.884649	0.73795	TRIM9	1
GO_BP_m1	GO:0006813	potassium ion transport	2/197	238/18493	0.723517	0.885935	0.739023	NEDD4/NEDD4L	2
GO_BP_m1	GO:0022412	cellular process involved in reproduction in multicellular organism	3/197	350/18493	0.723642	0.885935	0.739023	UBE2B/UBE2J1/UBR2	3
GO_BP_m1	GO:0043500	muscle adaptation	1/197	120/18493	0.724551	0.886419	0.739427	TRIM63	1
GO_BP_m1	GO:1900180	regulation of protein localization to nucleus	1/197	121/18493	0.727505	0.889402	0.741914	DTX3L	1
GO_BP_m1	GO:0051101	regulation of DNA binding	1/197	122/18493	0.730427	0.892341	0.744367	FBXW7	1
GO_BP_m1	GO:1901653	cellular response to peptide	3/197	356/18493	0.734235	0.896359	0.747718	SOCS1/SOCS3/TRIM41	3
GO_BP_m1	GO:0001838	embryonic epithelial tube formation	1/197	124/18493	0.736177	0.89746	0.748636	TRIM71	1
GO_BP_m1	GO:0006639	acylglycerol metabolic process	1/197	124/18493	0.736177	0.89746	0.748636	FBXW7	1
GO_BP_m1	GO:0006638	neutral lipid metabolic process	1/197	125/18493	0.739007	0.899638	0.750453	FBXW7	1
GO_BP_m1	GO:0030183	B cell differentiation	1/197	125/18493	0.739007	0.899638	0.750453	DCAF1	1
GO_BP_m1	GO:0043487	regulation of RNA stability	1/197	126/18493	0.741806	0.90238	0.752741	TRIM71	1
GO_BP_m1	GO:0007611	learning or memory	2/197	247/18493	0.742306	0.90238	0.752741	PJA2/UBA6	2
GO_BP_m1	GO:0045637	regulation of myeloid cell differentiation	2/197	248/18493	0.744325	0.903865	0.753979	FBXW7/RNF41	2
GO_BP_m1	GO:0032680	regulation of tumor necrosis factor production	1/197	127/18493	0.744575	0.903865	0.753979	UBE2J1	1
GO_BP_m1	GO:0030010	establishment of cell polarity	1/197	128/18493	0.747315	0.905864	0.755647	RNF41	1
GO_BP_m1	GO:0045598	regulation of fat cell differentiation	1/197	128/18493	0.747315	0.905864	0.755647	MEX3C	1
GO_BP_m1	GO:0006486	protein glycosylation	2/197	250/18493	0.748323	0.905864	0.755647	UBE2G2/UBE2J1	2
GO_BP_m1	GO:0043413	macromolecule glycosylation	2/197	250/18493	0.748323	0.905864	0.755647	UBE2G2/UBE2J1	2
GO_BP_m1	GO:0010324	membrane invagination	1/197	129/18493	0.750026	0.906653	0.756305	SMURF1	1
GO_BP_m1	GO:0032640	tumor necrosis factor production	1/197	129/18493	0.750026	0.906653	0.756305	UBE2J1	1
GO_BP_m1	GO:0090257	regulation of muscle system process	2/197	252/18493	0.752267	0.907352	0.756888	FBXO32/TRIM63	2
GO_BP_m1	GO:0042770	signal transduction in response to DNA damage	1/197	130/18493	0.752707	0.907352	0.756888	FZR1	1
GO_BP_m1	GO:0045995	regulation of embryonic development	1/197	130/18493	0.752707	0.907352	0.756888	TRIP12	1
GO_BP_m1	GO:1901796	regulation of signal transduction by p53 class mediator	1/197	130/18493	0.752707	0.907352	0.756888	RNF34	1
GO_BP_m1	GO:0002224	toll-like receptor signaling pathway	1/197	131/18493	0.75536	0.908645	0.757966	PJA2	1
GO_BP_m1	GO:0072175	epithelial tube formation	1/197	131/18493	0.75536	0.908645	0.757966	TRIM71	1
GO_BP_m1	GO:1903555	regulation of tumor necrosis factor superfamily cytokine production	1/197	131/18493	0.75536	0.908645	0.757966	UBE2J1	1
GO_BP_m1	GO:0065004	protein-DNA complex assembly	2/197	254/18493	0.756159	0.908971	0.758239	RBX1/RNF4	2
GO_BP_m1	GO:0007281	germ cell development	2/197	255/18493	0.758084	0.910652	0.75964	UBE2B/UBE2J1	2
GO_BP_m1	GO:0001508	action potential	1/197	133/18493	0.760582	0.911386	0.760253	NEDD4L	1
GO_BP_m1	GO:0060048	cardiac muscle contraction	1/197	133/18493	0.760582	0.911386	0.760253	NEDD4L	1
GO_BP_m1	GO:0034612	response to tumor necrosis factor	2/197	257/18493	0.761897	0.911386	0.760253	RBCK1/TRIM32	2
GO_BP_m1	GO:0006414	translational elongation	1/197	134/18493	0.76315	0.911386	0.760253	LTN1	1
GO_BP_m1	GO:0031333	negative regulation of protein complex assembly	1/197	134/18493	0.76315	0.911386	0.760253	TRIM9	1
GO_BP_m1	GO:0071901	negative regulation of protein serine/threonine kinase activity	1/197	134/18493	0.76315	0.911386	0.760253	FBXO7	1
GO_BP_m1	GO:0031668	cellular response to extracellular stimulus	2/197	258/18493	0.763784	0.911386	0.760253	FBXO22/SKP2	2
GO_BP_m1	GO:0032868	response to insulin	2/197	259/18493	0.765658	0.911386	0.760253	SOCS1/SOCS3	2
GO_BP_m1	GO:0050851	antigen receptor-mediated signaling pathway	2/197	259/18493	0.765658	0.911386	0.760253	RBCK1/UBE2N	2
GO_BP_m1	GO:0070085	glycosylation	2/197	259/18493	0.765658	0.911386	0.760253	UBE2G2/UBE2J1	2
GO_BP_m1	GO:0001837	epithelial to mesenchymal transition	1/197	135/18493	0.765692	0.911386	0.760253	KBTBD8	1
GO_BP_m1	GO:0016571	histone methylation	1/197	135/18493	0.765692	0.911386	0.760253	RNF20	1
GO_BP_m1	GO:0071706	tumor necrosis factor superfamily cytokine production	1/197	135/18493	0.765692	0.911386	0.760253	UBE2J1	1
GO_BP_m1	GO:0010959	regulation of metal ion transport	3/197	376/18493	0.767252	0.911386	0.760253	HECW2/NEDD4/NEDD4L	3
GO_BP_m1	GO:0014065	phosphatidylinositol 3-kinase signaling	1/197	136/18493	0.768206	0.911386	0.760253	NEDD4	1
GO_BP_m1	GO:0030048	actin filament-based movement	1/197	136/18493	0.768206	0.911386	0.760253	NEDD4L	1
GO_BP_m1	GO:0035023	regulation of Rho protein signal transduction	1/197	136/18493	0.768206	0.911386	0.760253	CUL3	1
GO_BP_m1	GO:0072006	nephron development	1/197	136/18493	0.768206	0.911386	0.760253	KLHL3	1
GO_BP_m1	GO:0050684	regulation of mRNA processing	1/197	137/18493	0.770694	0.913709	0.762191	RNF20	1
GO_BP_m1	GO:0046651	lymphocyte proliferation	2/197	264/18493	0.774836	0.917359	0.765235	ITCH/SH3RF1	2
GO_BP_m1	GO:1903311	regulation of mRNA metabolic process	2/197	264/18493	0.774836	0.917359	0.765235	RNF20/TRIM71	2
GO_BP_m1	GO:0050728	negative regulation of inflammatory response	1/197	139/18493	0.775589	0.917621	0.765454	SOCS3	1
GO_BP_m1	GO:0061013	regulation of mRNA catabolic process	1/197	140/18493	0.777998	0.918252	0.76598	TRIM71	1
GO_BP_m1	GO:0072073	kidney epithelium development	1/197	140/18493	0.777998	0.918252	0.76598	KLHL3	1
GO_BP_m1	GO:1903900	regulation of viral life cycle	1/197	140/18493	0.777998	0.918252	0.76598	TRIM32	1
GO_BP_m1	GO:0032943	mononuclear cell proliferation	2/197	266/18493	0.778419	0.918252	0.76598	ITCH/SH3RF1	2
GO_BP_m1	GO:0007612	learning	1/197	141/18493	0.780381	0.918252	0.76598	UBA6	1
GO_BP_m1	GO:0030879	mammary gland development	1/197	141/18493	0.780381	0.918252	0.76598	BTRC	1
GO_BP_m1	GO:0045807	positive regulation of endocytosis	1/197	141/18493	0.780381	0.918252	0.76598	NEDD4L	1
GO_BP_m1	GO:0051588	regulation of neurotransmitter transport	1/197	141/18493	0.780381	0.918252	0.76598	FBXL20	1
GO_BP_m1	GO:0006836	neurotransmitter transport	2/197	268/18493	0.781952	0.91852	0.766204	FBXL20/TRIM9	2
GO_BP_m1	GO:0040013	negative regulation of locomotion	3/197	386/18493	0.782476	0.91852	0.766204	RNF20/RNF41/TRIM32	3
GO_BP_m1	GO:0044344	cellular response to fibroblast growth factor stimulus	1/197	142/18493	0.782739	0.91852	0.766204	TRIM71	1
GO_BP_m1	GO:1902107	positive regulation of leukocyte differentiation	1/197	142/18493	0.782739	0.91852	0.766204	SOCS1	1
GO_BP_m1	GO:0060485	mesenchyme development	2/197	269/18493	0.7837	0.919022	0.766623	KBTBD8/NEDD4	2
GO_BP_m1	GO:0061351	neural precursor cell proliferation	1/197	143/18493	0.785071	0.919166	0.766743	TRIM71	1
GO_BP_m1	GO:1903670	regulation of sprouting angiogenesis	1/197	143/18493	0.785071	0.919166	0.766743	FBXW7	1
GO_BP_m1	GO:0019216	regulation of lipid metabolic process	3/197	388/18493	0.785421	0.919166	0.766743	FBXW7/SOCS1/SOCS3	3
GO_BP_m1	GO:0007338	single fertilization	1/197	144/18493	0.787378	0.920832	0.768133	TRIM36	1
GO_BP_m1	GO:0008277	regulation of G protein-coupled receptor signaling pathway	1/197	145/18493	0.789661	0.922251	0.769317	MGRN1	1
GO_BP_m1	GO:0035148	tube formation	1/197	145/18493	0.789661	0.922251	0.769317	TRIM71	1
GO_BP_m1	GO:0009267	cellular response to starvation	1/197	146/18493	0.791919	0.922502	0.769526	FBXO22	1
GO_BP_m1	GO:0031123	RNA 3'-end processing	1/197	146/18493	0.791919	0.922502	0.769526	RNF20	1
GO_BP_m1	GO:0051592	response to calcium ion	1/197	146/18493	0.791919	0.922502	0.769526	NEDD4	1
GO_BP_m1	GO:0051258	protein polymerization	2/197	275/18493	0.793933	0.922502	0.769526	UBE2C/UBE2K	2
GO_BP_m1	GO:0009100	glycoprotein metabolic process	3/197	394/18493	0.794059	0.922502	0.769526	FBXO6/UBE2G2/UBE2J1	3
GO_BP_m1	GO:0030902	hindbrain development	1/197	147/18493	0.794154	0.922502	0.769526	HERC1	1
GO_BP_m1	GO:0035264	multicellular organism growth	1/197	147/18493	0.794154	0.922502	0.769526	RBBP6	1
GO_BP_m1	GO:0043524	negative regulation of neuron apoptotic process	1/197	147/18493	0.794154	0.922502	0.769526	UBE2V2	1
GO_BP_m1	GO:0007162	negative regulation of cell adhesion	2/197	276/18493	0.795596	0.923556	0.770405	ITCH/SOCS1	2
GO_BP_m1	GO:0071774	response to fibroblast growth factor	1/197	148/18493	0.796364	0.923825	0.77063	TRIM71	1
GO_BP_m1	GO:0051146	striated muscle cell differentiation	2/197	277/18493	0.797248	0.924229	0.770967	FBXO22/TRIM32	2
GO_BP_m1	GO:0016202	regulation of striated muscle tissue development	1/197	149/18493	0.798551	0.924497	0.77119	FBXO22	1
GO_BP_m1	GO:0016331	morphogenesis of embryonic epithelium	1/197	149/18493	0.798551	0.924497	0.77119	TRIM71	1
GO_BP_m1	GO:0050768	negative regulation of neurogenesis	2/197	279/18493	0.800517	0.925759	0.772242	MYLIP/RNF6	2
GO_BP_m1	GO:0048754	branching morphogenesis of an epithelial tube	1/197	150/18493	0.800714	0.925759	0.772242	BTRC	1
GO_BP_m1	GO:0035967	cellular response to topologically incorrect protein	1/197	151/18493	0.802855	0.926371	0.772753	CUL3	1
GO_BP_m1	GO:0051017	actin filament bundle assembly	1/197	151/18493	0.802855	0.926371	0.772753	CUL3	1
GO_BP_m1	GO:1901861	regulation of muscle tissue development	1/197	151/18493	0.802855	0.926371	0.772753	FBXO22	1
GO_BP_m1	GO:1905952	regulation of lipid localization	1/197	152/18493	0.804972	0.927368	0.773585	FBXW7	1
GO_BP_m1	GO:0006417	regulation of translation	3/197	402/18493	0.805127	0.927368	0.773585	KBTBD8/LTN1/TRIM71	3
GO_BP_m1	GO:0042254	ribosome biogenesis	2/197	282/18493	0.805332	0.927368	0.773585	BTRC/TRAF7	2
GO_BP_m1	GO:0070661	leukocyte proliferation	2/197	283/18493	0.806914	0.928127	0.774218	ITCH/SH3RF1	2
GO_BP_m1	GO:0048634	regulation of muscle organ development	1/197	153/18493	0.807067	0.928127	0.774218	FBXO22	1
GO_BP_m1	GO:0050890	cognition	2/197	285/18493	0.810044	0.93093	0.776556	PJA2/UBA6	2
GO_BP_m1	GO:0061572	actin filament bundle organization	1/197	155/18493	0.811189	0.931626	0.777136	CUL3	1
GO_BP_m1	GO:0006606	protein import into nucleus	1/197	157/18493	0.815224	0.934393	0.779445	CBLB	1
GO_BP_m1	GO:0007033	vacuole organization	1/197	157/18493	0.815224	0.934393	0.779445	SMURF1	1
GO_BP_m1	GO:0046661	male sex differentiation	1/197	157/18493	0.815224	0.934393	0.779445	ASB1	1
GO_BP_m1	GO:0034599	cellular response to oxidative stress	2/197	289/18493	0.81617	0.934856	0.779831	FBXO7/FBXW7	2
GO_BP_m1	GO:0043535	regulation of blood vessel endothelial cell migration	1/197	158/18493	0.81721	0.935336	0.780231	FBXW7	1
GO_BP_m1	GO:0071824	protein-DNA complex subunit organization	2/197	290/18493	0.817673	0.935336	0.780231	RBX1/RNF4	2
GO_BP_m1	GO:0030258	lipid modification	2/197	291/18493	0.819166	0.936422	0.781138	SOCS1/SOCS3	2
GO_BP_m1	GO:1903037	regulation of leukocyte cell-cell adhesion	2/197	293/18493	0.822119	0.938983	0.783274	ITCH/SOCS1	2
GO_BP_m1	GO:0007519	skeletal muscle tissue development	1/197	161/18493	0.823039	0.938983	0.783274	FBXO22	1
GO_BP_m1	GO:0021915	neural tube development	1/197	161/18493	0.823039	0.938983	0.783274	TRIM71	1
GO_BP_m1	GO:0043902	positive regulation of multi-organism process	1/197	162/18493	0.824941	0.939389	0.783612	SMURF2	1
GO_BP_m1	GO:0050680	negative regulation of epithelial cell proliferation	1/197	162/18493	0.824941	0.939389	0.783612	FBXW7	1
GO_BP_m1	GO:0090305	nucleic acid phosphodiester bond hydrolysis	2/197	295/18493	0.825028	0.939389	0.783612	FBH1/RBX1	2
GO_BP_m1	GO:0055002	striated muscle cell development	1/197	163/18493	0.826822	0.94081	0.784798	FBXO22	1
GO_BP_m1	GO:0048015	phosphatidylinositol-mediated signaling	1/197	164/18493	0.828683	0.942306	0.786046	NEDD4	1
GO_BP_m1	GO:0051961	negative regulation of nervous system development	2/197	298/18493	0.829313	0.942401	0.786125	MYLIP/RNF6	2
GO_BP_m1	GO:0007416	synapse assembly	1/197	165/18493	0.830524	0.942662	0.786342	UBE2V2	1
GO_BP_m1	GO:0048568	embryonic organ development	3/197	422/18493	0.830635	0.942662	0.786342	FBXW8/RBBP6/SOCS3	3
GO_BP_m1	GO:0042391	regulation of membrane potential	3/197	424/18493	0.833023	0.944749	0.788084	KCTD7/NEDD4/NEDD4L	3
GO_BP_m1	GO:0048017	inositol lipid-mediated signaling	1/197	167/18493	0.834148	0.945404	0.78863	NEDD4	1
GO_BP_m1	GO:0006941	striated muscle contraction	1/197	168/18493	0.835931	0.946182	0.789279	NEDD4L	1
GO_BP_m1	GO:0048660	regulation of smooth muscle cell proliferation	1/197	168/18493	0.835931	0.946182	0.789279	SKP2	1
GO_BP_m1	GO:0021543	pallium development	1/197	169/18493	0.837695	0.946935	0.789907	UBA6	1
GO_BP_m1	GO:0030324	lung development	1/197	169/18493	0.837695	0.946935	0.789907	FBXW7	1
GO_BP_m1	GO:0048659	smooth muscle cell proliferation	1/197	170/18493	0.83944	0.947666	0.790517	SKP2	1
GO_BP_m1	GO:0060538	skeletal muscle organ development	1/197	170/18493	0.83944	0.947666	0.790517	FBXO22	1
GO_BP_m1	GO:0071466	cellular response to xenobiotic stimulus	1/197	171/18493	0.841166	0.948872	0.791523	FBXO32	1
GO_BP_m1	GO:0071375	cellular response to peptide hormone stimulus	2/197	307/18493	0.841608	0.948872	0.791523	SOCS1/SOCS3	2
GO_BP_m1	GO:0048732	gland development	3/197	434/18493	0.844532	0.950961	0.793265	BTRC/CUL3/FBXW7	3
GO_BP_m1	GO:0030323	respiratory tube development	1/197	173/18493	0.844563	0.950961	0.793265	FBXW7	1
GO_BP_m1	GO:0006479	protein methylation	1/197	174/18493	0.846235	0.9516	0.793799	RNF20	1
GO_BP_m1	GO:0008213	protein alkylation	1/197	174/18493	0.846235	0.9516	0.793799	RNF20	1
GO_BP_m1	GO:0008361	regulation of cell size	1/197	175/18493	0.847888	0.952218	0.794314	RNF6	1
GO_BP_m1	GO:0021953	central nervous system neuron differentiation	1/197	175/18493	0.847888	0.952218	0.794314	HERC1	1
GO_BP_m1	GO:0055001	muscle cell development	1/197	176/18493	0.849524	0.952759	0.794765	FBXO22	1
GO_BP_m1	GO:0002697	regulation of immune effector process	3/197	439/18493	0.850026	0.952759	0.794765	DTX3L/ITCH/RNF125	3
GO_BP_m1	GO:0019932	second-messenger-mediated signaling	3/197	439/18493	0.850026	0.952759	0.794765	CDC34/MGRN1/UBE2B	3
GO_BP_m1	GO:0016050	vesicle organization	2/197	314/18493	0.850613	0.952772	0.794776	CUL3/TRIM9	2
GO_BP_m1	GO:0050792	regulation of viral process	1/197	177/18493	0.851143	0.952772	0.794776	TRIM32	1
GO_BP_m1	GO:0051170	import into nucleus	1/197	178/18493	0.852744	0.953945	0.795754	CBLB	1
GO_BP_m1	GO:0006470	protein dephosphorylation	2/197	318/18493	0.855548	0.954253	0.796012	BTRC/FBXW11	2
GO_BP_m1	GO:0051235	maintenance of location	2/197	318/18493	0.855548	0.954253	0.796012	FBXW7/SKP1	2
GO_BP_m1	GO:0006611	protein export from nucleus	1/197	180/18493	0.855895	0.954253	0.796012	SMURF1	1
GO_BP_m1	GO:0050770	regulation of axonogenesis	1/197	180/18493	0.855895	0.954253	0.796012	RNF6	1
GO_BP_m1	GO:0071214	cellular response to abiotic stimulus	2/197	319/18493	0.856759	0.954253	0.796012	NEDD4/USP47	2
GO_BP_m1	GO:0104004	cellular response to environmental stimulus	2/197	319/18493	0.856759	0.954253	0.796012	NEDD4/USP47	2
GO_BP_m1	GO:0007369	gastrulation	1/197	181/18493	0.857445	0.954253	0.796012	CUL3	1
GO_BP_m1	GO:0051099	positive regulation of binding	1/197	181/18493	0.857445	0.954253	0.796012	DTX3L	1
GO_BP_m1	GO:0043409	negative regulation of MAPK cascade	1/197	182/18493	0.858978	0.95453	0.796242	ITCH	1
GO_BP_m1	GO:0043534	blood vessel endothelial cell migration	1/197	182/18493	0.858978	0.95453	0.796242	FBXW7	1
GO_BP_m1	GO:0042594	response to starvation	1/197	183/18493	0.860496	0.95453	0.796242	FBXO22	1
GO_BP_m1	GO:0046890	regulation of lipid biosynthetic process	1/197	183/18493	0.860496	0.95453	0.796242	FBXW7	1
GO_BP_m1	GO:1903708	positive regulation of hemopoiesis	1/197	183/18493	0.860496	0.95453	0.796242	SOCS1	1
GO_BP_m1	GO:0030308	negative regulation of cell growth	1/197	184/18493	0.861996	0.95453	0.796242	RNF6	1
GO_BP_m1	GO:0050707	regulation of cytokine secretion	1/197	184/18493	0.861996	0.95453	0.796242	SOCS1	1
GO_BP_m1	GO:0043254	regulation of protein complex assembly	3/197	451/18493	0.862532	0.95453	0.796242	RBX1/RNF4/TRIM9	3
GO_BP_m1	GO:0030336	negative regulation of cell migration	2/197	324/18493	0.862673	0.95453	0.796242	RNF20/RNF41	2
GO_BP_m1	GO:2000377	regulation of reactive oxygen species metabolic process	1/197	185/18493	0.863481	0.954609	0.796308	RNF41	1
GO_BP_m1	GO:0023061	signal release	3/197	453/18493	0.864525	0.954609	0.796308	FBXL20/TRIM9/UBE2Q1	3
GO_BP_m1	GO:0034248	regulation of cellular amide metabolic process	3/197	453/18493	0.864525	0.954609	0.796308	KBTBD8/LTN1/TRIM71	3
GO_BP_m1	GO:0009101	glycoprotein biosynthetic process	2/197	326/18493	0.864976	0.954609	0.796308	UBE2G2/UBE2J1	2
GO_BP_m1	GO:0034765	regulation of ion transmembrane transport	3/197	454/18493	0.865512	0.954609	0.796308	HECW2/NEDD4/NEDD4L	3
GO_BP_m1	GO:0007159	leukocyte cell-cell adhesion	2/197	327/18493	0.866115	0.954663	0.796354	ITCH/SOCS1	2
GO_BP_m1	GO:0071496	cellular response to external stimulus	2/197	328/18493	0.867244	0.955298	0.796883	FBXO22/SKP2	2
GO_BP_m1	GO:0031032	actomyosin structure organization	1/197	189/18493	0.869264	0.955691	0.797211	CUL3	1
GO_BP_m1	GO:0071897	DNA biosynthetic process	1/197	189/18493	0.869264	0.955691	0.797211	RCHY1	1
GO_BP_m1	GO:1901136	carbohydrate derivative catabolic process	1/197	189/18493	0.869264	0.955691	0.797211	FBXO6	1
GO_BP_m1	GO:0046486	glycerolipid metabolic process	3/197	459/18493	0.870354	0.956281	0.797703	FBXW7/SOCS1/SOCS3	3
GO_BP_m1	GO:0030278	regulation of ossification	1/197	193/18493	0.874802	0.960202	0.800974	SMURF1	1
GO_BP_m1	GO:0007626	locomotory behavior	1/197	194/18493	0.87615	0.960202	0.800974	UBA6	1
GO_BP_m1	GO:0051168	nuclear export	1/197	194/18493	0.87615	0.960202	0.800974	SMURF1	1
GO_BP_m1	GO:0060541	respiratory system development	1/197	194/18493	0.87615	0.960202	0.800974	FBXW7	1
GO_BP_m1	GO:0017148	negative regulation of translation	1/197	196/18493	0.878802	0.961609	0.802148	TRIM71	1
GO_BP_m1	GO:1903531	negative regulation of secretion by cell	1/197	196/18493	0.878802	0.961609	0.802148	TRIM9	1
GO_BP_m1	GO:2000146	negative regulation of cell motility	2/197	339/18493	0.879106	0.961609	0.802148	RNF20/RNF41	2
GO_BP_m1	GO:0002573	myeloid leukocyte differentiation	1/197	197/18493	0.880107	0.962094	0.802553	FBXW7	1
GO_BP_m1	GO:0006612	protein targeting to membrane	1/197	198/18493	0.881398	0.962462	0.802859	RABGEF1	1
GO_BP_m1	GO:0007163	establishment or maintenance of cell polarity	1/197	199/18493	0.882675	0.962462	0.802859	RNF41	1
GO_BP_m1	GO:0007266	Rho protein signal transduction	1/197	199/18493	0.882675	0.962462	0.802859	CUL3	1
GO_BP_m1	GO:0071222	cellular response to lipopolysaccharide	1/197	199/18493	0.882675	0.962462	0.802859	TRIM41	1
GO_BP_m1	GO:0001505	regulation of neurotransmitter levels	2/197	346/18493	0.886139	0.96533	0.805252	FBXL20/TRIM9	2
GO_BP_m1	GO:0050870	positive regulation of T cell activation	1/197	202/18493	0.886425	0.96533	0.805252	SOCS1	1
GO_BP_m1	GO:0043903	regulation of symbiosis, encompassing mutualism through parasitism	1/197	203/18493	0.887648	0.966052	0.805854	TRIM32	1
GO_BP_m1	GO:1901652	response to peptide	3/197	481/18493	0.889884	0.966911	0.806571	SOCS1/SOCS3/TRIM41	3
GO_BP_m1	GO:0006364	rRNA processing	1/197	205/18493	0.890056	0.966911	0.806571	BTRC	1
GO_BP_m1	GO:0006936	muscle contraction	2/197	351/18493	0.89093	0.966911	0.806571	NEDD4L/TRIM63	2
GO_BP_m1	GO:0051216	cartilage development	1/197	206/18493	0.89124	0.966911	0.806571	MEX3C	1
GO_BP_m1	GO:0071219	cellular response to molecule of bacterial origin	1/197	206/18493	0.89124	0.966911	0.806571	TRIM41	1
GO_BP_m1	GO:0009266	response to temperature stimulus	1/197	208/18493	0.893571	0.967614	0.807157	RNF34	1
GO_BP_m1	GO:0016197	endosomal transport	1/197	208/18493	0.893571	0.967614	0.807157	UBE2O	1
GO_BP_m1	GO:0060348	bone development	1/197	208/18493	0.893571	0.967614	0.807157	FBXW7	1
GO_BP_m1	GO:0035690	cellular response to drug	2/197	355/18493	0.894628	0.968151	0.807605	FBXO32/TRIM41	2
GO_BP_m1	GO:0048762	mesenchymal cell differentiation	1/197	210/18493	0.895852	0.968182	0.807631	KBTBD8	1
GO_BP_m1	GO:0050663	cytokine secretion	1/197	210/18493	0.895852	0.968182	0.807631	SOCS1	1
GO_BP_m1	GO:0006888	ER to Golgi vesicle-mediated transport	1/197	211/18493	0.896974	0.968182	0.807631	CUL3	1
GO_BP_m1	GO:0010038	response to metal ion	2/197	358/18493	0.897325	0.968182	0.807631	NEDD4/NEDD4L	2
GO_BP_m1	GO:0048193	Golgi vesicle transport	2/197	359/18493	0.898209	0.968182	0.807631	CUL3/KLHL20	2
GO_BP_m1	GO:0034249	negative regulation of cellular amide metabolic process	1/197	213/18493	0.899182	0.968182	0.807631	TRIM71	1
GO_BP_m1	GO:0061564	axon development	3/197	493/18493	0.899396	0.968182	0.807631	RNF6/SIAH1/TRIM32	3
GO_BP_m1	GO:0001649	osteoblast differentiation	1/197	214/18493	0.900269	0.968182	0.807631	UFL1	1
GO_BP_m1	GO:0017038	protein import	1/197	214/18493	0.900269	0.968182	0.807631	CBLB	1
GO_BP_m1	GO:1903039	positive regulation of leukocyte cell-cell adhesion	1/197	214/18493	0.900269	0.968182	0.807631	SOCS1	1
GO_BP_m1	GO:0007584	response to nutrient	1/197	216/18493	0.902407	0.969877	0.809044	UFL1	1
GO_BP_m1	GO:0060627	regulation of vesicle-mediated transport	3/197	498/18493	0.903137	0.970057	0.809195	FBXL20/NEDD4L/TRIM9	3
GO_BP_m1	GO:0072331	signal transduction by p53 class mediator	1/197	218/18493	0.904499	0.970888	0.809888	RNF34	1
GO_BP_m1	GO:0006650	glycerophospholipid metabolic process	2/197	367/18493	0.905036	0.970888	0.809888	SOCS1/SOCS3	2
GO_BP_m1	GO:0001894	tissue homeostasis	1/197	221/18493	0.907555	0.97224	0.811016	TRIM32	1
GO_BP_m1	GO:0010594	regulation of endothelial cell migration	1/197	222/18493	0.908552	0.97224	0.811016	FBXW7	1
GO_BP_m1	GO:0046578	regulation of Ras protein signal transduction	1/197	222/18493	0.908552	0.97224	0.811016	CUL3	1
GO_BP_m1	GO:0051048	negative regulation of secretion	1/197	222/18493	0.908552	0.97224	0.811016	TRIM9	1
GO_BP_m1	GO:0042692	muscle cell differentiation	2/197	373/18493	0.909875	0.973053	0.811694	FBXO22/TRIM32	2
GO_BP_m1	GO:0051271	negative regulation of cellular component movement	2/197	374/18493	0.910658	0.973287	0.811889	RNF20/RNF41	2
GO_BP_m1	GO:0031669	cellular response to nutrient levels	1/197	228/18493	0.914311	0.975982	0.814137	FBXO22	1
GO_BP_m1	GO:0051896	regulation of protein kinase B signaling	1/197	228/18493	0.914311	0.975982	0.814137	RNF41	1
GO_BP_m1	GO:0001503	ossification	2/197	380/18493	0.915229	0.976357	0.81445	SMURF1/UFL1	2
GO_BP_m1	GO:0050808	synapse organization	2/197	384/18493	0.918153	0.978872	0.816548	NEDD4/UBE2V2	2
GO_BP_m1	GO:0022407	regulation of cell-cell adhesion	2/197	388/18493	0.920983	0.981156	0.818453	ITCH/SOCS1	2
GO_BP_m1	GO:0033002	muscle cell proliferation	1/197	236/18493	0.921433	0.981156	0.818453	SKP2	1
GO_BP_m1	GO:0016072	rRNA metabolic process	1/197	240/18493	0.92477	0.984101	0.82091	BTRC	1
GO_BP_m1	GO:0030072	peptide hormone secretion	1/197	244/18493	0.927966	0.985678	0.822225	UBE2Q1	1
GO_BP_m1	GO:0060047	heart contraction	1/197	244/18493	0.927966	0.985678	0.822225	NEDD4L	1
GO_BP_m1	GO:0072659	protein localization to plasma membrane	1/197	244/18493	0.927966	0.985678	0.822225	SMURF1	1
GO_BP_m1	GO:0070374	positive regulation of ERK1 and ERK2 cascade	1/197	245/18493	0.928743	0.985897	0.822408	FBXW7	1
GO_BP_m1	GO:0007517	muscle organ development	2/197	403/18493	0.930799	0.986499	0.82291	BTBD1/FBXO22	2
GO_BP_m1	GO:0010256	endomembrane system organization	2/197	403/18493	0.930799	0.986499	0.82291	FBXW8/HACE1	2
GO_BP_m1	GO:0021537	telencephalon development	1/197	248/18493	0.931026	0.986499	0.82291	UBA6	1
GO_BP_m1	GO:0030099	myeloid cell differentiation	2/197	405/18493	0.932018	0.986943	0.823281	FBXW7/RNF41	2
GO_BP_m1	GO:0022409	positive regulation of cell-cell adhesion	1/197	251/18493	0.933237	0.987328	0.823602	SOCS1	1
GO_BP_m1	GO:0003015	heart process	1/197	252/18493	0.933958	0.987328	0.823602	NEDD4L	1
GO_BP_m1	GO:0003007	heart morphogenesis	1/197	253/18493	0.934671	0.987328	0.823602	NEDD4	1
GO_BP_m1	GO:0043491	protein kinase B signaling	1/197	253/18493	0.934671	0.987328	0.823602	RNF41	1
GO_BP_m1	GO:0002429	immune response-activating cell surface receptor signaling pathway	2/197	414/18493	0.937256	0.987381	0.823646	RBCK1/UBE2N	2
GO_BP_m1	GO:0007411	axon guidance	1/197	259/18493	0.938792	0.987381	0.823646	SIAH1	1
GO_BP_m1	GO:0031334	positive regulation of protein complex assembly	1/197	259/18493	0.938792	0.987381	0.823646	RBX1	1
GO_BP_m1	GO:0043434	response to peptide hormone	2/197	417/18493	0.938915	0.987381	0.823646	SOCS1/SOCS3	2
GO_BP_m1	GO:0030100	regulation of endocytosis	1/197	260/18493	0.939454	0.987381	0.823646	NEDD4L	1
GO_BP_m1	GO:0045926	negative regulation of growth	1/197	260/18493	0.939454	0.987381	0.823646	RNF6	1
GO_BP_m1	GO:0097485	neuron projection guidance	1/197	260/18493	0.939454	0.987381	0.823646	SIAH1	1
GO_BP_m1	GO:0050804	modulation of chemical synaptic transmission	2/197	418/18493	0.939459	0.987381	0.823646	FBXL20/RNF19A	2
GO_BP_m1	GO:0099177	regulation of trans-synaptic signaling	2/197	419/18493	0.939999	0.987381	0.823646	FBXL20/RNF19A	2
GO_BP_m1	GO:0050673	epithelial cell proliferation	2/197	420/18493	0.940534	0.987381	0.823646	BTRC/FBXW7	2
GO_BP_m1	GO:0061448	connective tissue development	1/197	263/18493	0.941395	0.987381	0.823646	MEX3C	1
GO_BP_m1	GO:0001819	positive regulation of cytokine production	2/197	422/18493	0.94159	0.987381	0.823646	RNF125/TRIM32	2
GO_BP_m1	GO:0042063	gliogenesis	1/197	266/18493	0.943275	0.987947	0.824118	UFL1	1
GO_BP_m1	GO:0043542	endothelial cell migration	1/197	266/18493	0.943275	0.987947	0.824118	FBXW7	1
GO_BP_m1	GO:0007548	sex differentiation	1/197	268/18493	0.944494	0.988624	0.824683	ASB1	1
GO_BP_m1	GO:0007265	Ras protein signal transduction	2/197	430/18493	0.94564	0.989223	0.825182	CUL3/HACE1	2
GO_BP_m1	GO:0001822	kidney development	1/197	271/18493	0.946275	0.989287	0.825236	KLHL3	1
GO_BP_m1	GO:0045017	glycerolipid biosynthetic process	1/197	273/18493	0.94743	0.989895	0.825743	FBXW7	1
GO_BP_m1	GO:0022618	ribonucleoprotein complex assembly	1/197	275/18493	0.948561	0.990458	0.826213	TRAF7	1
GO_BP_m1	GO:0072593	reactive oxygen species metabolic process	1/197	276/18493	0.949117	0.990458	0.826213	RNF41	1
GO_BP_m1	GO:0006979	response to oxidative stress	2/197	441/18493	0.950776	0.991133	0.826776	FBXO7/FBXW7	2
GO_BP_m1	GO:0031503	protein-containing complex localization	1/197	280/18493	0.951283	0.991133	0.826776	KLHL21	1
GO_BP_m1	GO:0009410	response to xenobiotic stimulus	1/197	282/18493	0.952331	0.991133	0.826776	FBXO32	1
GO_BP_m1	GO:0002768	immune response-regulating cell surface receptor signaling pathway	2/197	445/18493	0.952526	0.991133	0.826776	RBCK1/UBE2N	2
GO_BP_m1	GO:0071103	DNA conformation change	1/197	283/18493	0.952847	0.991133	0.826776	FBH1	1
GO_BP_m1	GO:0010632	regulation of epithelial cell migration	1/197	284/18493	0.953357	0.991133	0.826776	FBXW7	1
GO_BP_m1	GO:0007409	axonogenesis	2/197	449/18493	0.954218	0.991133	0.826776	RNF6/SIAH1	2
GO_BP_m1	GO:0072001	renal system development	1/197	286/18493	0.954361	0.991133	0.826776	KLHL3	1
GO_BP_m1	GO:0071826	ribonucleoprotein complex subunit organization	1/197	289/18493	0.955826	0.992058	0.827547	TRAF7	1
GO_BP_m1	GO:0001667	ameboidal-type cell migration	2/197	456/18493	0.957041	0.992124	0.827603	FBXW7/SMURF2	2
GO_BP_m1	GO:0003012	muscle system process	2/197	456/18493	0.957041	0.992124	0.827603	NEDD4L/TRIM63	2
GO_BP_m1	GO:1990778	protein localization to cell periphery	1/197	294/18493	0.958166	0.992694	0.828078	SMURF1	1
GO_BP_m1	GO:0043414	macromolecule methylation	1/197	300/18493	0.960811	0.993256	0.828547	RNF20	1
GO_BP_m1	GO:0043010	camera-type eye development	1/197	302/18493	0.961655	0.993256	0.828547	FZR1	1
GO_BP_m1	GO:0070588	calcium ion transmembrane transport	1/197	302/18493	0.961655	0.993256	0.828547	CUL5	1
GO_BP_m1	GO:0042113	B cell activation	1/197	303/18493	0.96207	0.993256	0.828547	DCAF1	1
GO_BP_m1	GO:0048871	multicellular organismal homeostasis	2/197	471/18493	0.962541	0.993256	0.828547	MEX3C/TRIM32	2
GO_BP_m1	GO:0006644	phospholipid metabolic process	2/197	473/18493	0.963222	0.993256	0.828547	SOCS1/SOCS3	2
GO_BP_m1	GO:0046879	hormone secretion	1/197	306/18493	0.963289	0.993256	0.828547	UBE2Q1	1
GO_BP_m1	GO:0006402	mRNA catabolic process	1/197	307/18493	0.963687	0.993256	0.828547	TRIM71	1
GO_BP_m1	GO:0016311	dephosphorylation	2/197	475/18493	0.96389	0.993256	0.828547	BTRC/FBXW11	2
GO_BP_m1	GO:0007568	aging	1/197	311/18493	0.965235	0.99394	0.829117	FZR1	1
GO_BP_m1	GO:0031667	response to nutrient levels	2/197	481/18493	0.965827	0.99394	0.829117	FBXO22/UFL1	2
GO_BP_m1	GO:0022613	ribonucleoprotein complex biogenesis	2/197	485/18493	0.967063	0.99394	0.829117	BTRC/TRAF7	2
GO_BP_m1	GO:0009914	hormone transport	1/197	316/18493	0.967078	0.99394	0.829117	UBE2Q1	1
GO_BP_m1	GO:0090150	establishment of protein localization to membrane	1/197	317/18493	0.967435	0.99394	0.829117	RABGEF1	1
GO_BP_m1	GO:0051056	regulation of small GTPase mediated signal transduction	1/197	321/18493	0.968824	0.99403	0.829192	CUL3	1
GO_BP_m1	GO:0001655	urogenital system development	1/197	322/18493	0.969162	0.99403	0.829192	KLHL3	1
GO_BP_m1	GO:0032496	response to lipopolysaccharide	1/197	324/18493	0.969827	0.99403	0.829192	TRIM41	1
GO_BP_m1	GO:0070372	regulation of ERK1 and ERK2 cascade	1/197	324/18493	0.969827	0.99403	0.829192	FBXW7	1
GO_BP_m1	GO:0051251	positive regulation of lymphocyte activation	1/197	333/18493	0.972648	0.995612	0.830512	SOCS1	1
GO_BP_m1	GO:0002237	response to molecule of bacterial origin	1/197	337/18493	0.973815	0.995612	0.830512	TRIM41	1
GO_BP_m1	GO:0006401	RNA catabolic process	1/197	340/18493	0.974659	0.995612	0.830512	TRIM71	1
GO_BP_m1	GO:0070371	ERK1 and ERK2 cascade	1/197	341/18493	0.974934	0.995612	0.830512	FBXW7	1
GO_BP_m1	GO:0006898	receptor-mediated endocytosis	1/197	346/18493	0.976265	0.995612	0.830512	NEDD4	1
GO_BP_m1	GO:0010631	epithelial cell migration	1/197	346/18493	0.976265	0.995612	0.830512	FBXW7	1
GO_BP_m1	GO:0090132	epithelium migration	1/197	349/18493	0.977029	0.995612	0.830512	FBXW7	1
GO_BP_m1	GO:0001654	eye development	1/197	351/18493	0.977525	0.995612	0.830512	FZR1	1
GO_BP_m1	GO:0150063	visual system development	1/197	352/18493	0.97777	0.995612	0.830512	FZR1	1
GO_BP_m1	GO:0090130	tissue migration	1/197	355/18493	0.978486	0.995612	0.830512	FBXW7	1
GO_BP_m1	GO:0048880	sensory system development	1/197	357/18493	0.978951	0.995612	0.830512	FZR1	1
GO_BP_m1	GO:0032259	methylation	1/197	358/18493	0.979179	0.995612	0.830512	RNF20	1
GO_BP_m1	GO:0060271	cilium assembly	1/197	366/18493	0.980922	0.995612	0.830512	UBE2B	1
GO_BP_m1	GO:0032535	regulation of cellular component size	1/197	367/18493	0.981129	0.995612	0.830512	RNF6	1
GO_BP_m1	GO:0050678	regulation of epithelial cell proliferation	1/197	368/18493	0.981334	0.995612	0.830512	FBXW7	1
GO_BP_m1	GO:0002696	positive regulation of leukocyte activation	1/197	372/18493	0.982133	0.995612	0.830512	SOCS1	1
GO_BP_m1	GO:0030900	forebrain development	1/197	374/18493	0.982519	0.995612	0.830512	UBA6	1
GO_BP_m1	GO:0034470	ncRNA processing	1/197	376/18493	0.982897	0.995612	0.830512	BTRC	1
GO_BP_m1	GO:0014706	striated muscle tissue development	1/197	379/18493	0.983449	0.995612	0.830512	FBXO22	1
GO_BP_m1	GO:0045765	regulation of angiogenesis	1/197	381/18493	0.983807	0.995612	0.830512	FBXW7	1
GO_BP_m1	GO:0044782	cilium organization	1/197	382/18493	0.983983	0.995612	0.830512	UBE2B	1
GO_BP_m1	GO:0050867	positive regulation of cell activation	1/197	384/18493	0.98433	0.995612	0.830512	SOCS1	1
GO_BP_m1	GO:0010876	lipid localization	1/197	393/18493	0.985799	0.995612	0.830512	FBXW7	1
GO_BP_m1	GO:0060537	muscle tissue development	1/197	395/18493	0.986107	0.995612	0.830512	FBXO22	1
GO_BP_m1	GO:0007015	actin filament organization	1/197	397/18493	0.986407	0.995612	0.830512	CUL3	1
GO_BP_m1	GO:0045785	positive regulation of cell adhesion	1/197	397/18493	0.986407	0.995612	0.830512	SOCS1	1
GO_BP_m1	GO:0006816	calcium ion transport	1/197	413/18493	0.988592	0.995612	0.830512	CUL5	1
GO_BP_m1	GO:1901342	regulation of vasculature development	1/197	421/18493	0.98955	0.995612	0.830512	FBXW7	1
GO_BP_m1	GO:0050727	regulation of inflammatory response	1/197	425/18493	0.989998	0.995612	0.830512	SOCS3	1
GO_BP_m1	GO:0060249	anatomical structure homeostasis	1/197	425/18493	0.989998	0.995612	0.830512	TRIM32	1
GO_BP_m1	GO:0007389	pattern specification process	1/197	434/18493	0.990938	0.995612	0.830512	RNF111	1
GO_BP_m1	GO:0050708	regulation of protein secretion	1/197	438/18493	0.991327	0.995612	0.830512	SOCS1	1
GO_BP_m1	GO:0070838	divalent metal ion transport	1/197	459/18493	0.993112	0.995612	0.830512	CUL5	1
GO_BP_m1	GO:0072511	divalent inorganic cation transport	1/197	462/18493	0.993336	0.995612	0.830512	CUL5	1
GO_BP_m1	GO:0002791	regulation of peptide secretion	1/197	465/18493	0.993552	0.995612	0.830512	SOCS1	1
GO_BP_m1	GO:0043312	neutrophil degranulation	1/197	485/18493	0.994825	0.995612	0.830512	HUWE1	1
GO_BP_m1	GO:0002283	neutrophil activation involved in immune response	1/197	488/18493	0.994993	0.995612	0.830512	HUWE1	1
GO_BP_m1	GO:0008015	blood circulation	1/197	492/18493	0.995208	0.995612	0.830512	NEDD4L	1
GO_BP_m1	GO:0090066	regulation of anatomical structure size	1/197	497/18493	0.995465	0.995612	0.830512	RNF6	1
GO_BP_m1	GO:0042119	neutrophil activation	1/197	498/18493	0.995514	0.995612	0.830512	HUWE1	1
GO_BP_m1	GO:0002446	neutrophil mediated immunity	1/197	499/18493	0.995563	0.995612	0.830512	HUWE1	1
GO_BP_m1	GO:0003013	circulatory system process	1/197	500/18493	0.995612	0.995612	0.830512	NEDD4L	1
GO_BP_m10	GO:0042254	ribosome biogenesis	62/85	282/18493	4.74453e-96	1.81715e-93	1.09873e-93	AATF/ABT1/BMS1/BRIX1/DCAF13/DDX27/DDX28/DDX47/DDX49/DDX52/UTP25/DKC1/EBNA1BP2/FBL/GNL3L/IMP3/IMP4/KRR1/LTV1/MRTO4/NAT10/NGDN/NIP7/NMD3/NOB1/NOL10/NOL11/NOL12/NOP14/NOP2/NOP56/NVL/PA2G4/PAK1IP1/PDCD11/PPAN/RCL1/RPF1/RPF2/RRP1/RRP1B/RRP36/RRP7A/RRS1/RSL1D1/RSL24D1/SDAD1/SURF6/TFB2M/TSR1/UTP14C/UTP15/UTP20/UTP23/UTP6/WDR12/WDR3/WDR36/WDR43/WDR46/WDR74/WDR75	62
GO_BP_m10	GO:0022613	ribonucleoprotein complex biogenesis	62/85	485/18493	3.52612e-80	6.75252e-78	4.08288e-78	AATF/ABT1/BMS1/BRIX1/DCAF13/DDX27/DDX28/DDX47/DDX49/DDX52/UTP25/DKC1/EBNA1BP2/FBL/GNL3L/IMP3/IMP4/KRR1/LTV1/MRTO4/NAT10/NGDN/NIP7/NMD3/NOB1/NOL10/NOL11/NOL12/NOP14/NOP2/NOP56/NVL/PA2G4/PAK1IP1/PDCD11/PPAN/RCL1/RPF1/RPF2/RRP1/RRP1B/RRP36/RRP7A/RRS1/RSL1D1/RSL24D1/SDAD1/SURF6/TFB2M/TSR1/UTP14C/UTP15/UTP20/UTP23/UTP6/WDR12/WDR3/WDR36/WDR43/WDR46/WDR74/WDR75	62
GO_BP_m10	GO:0006364	rRNA processing	50/85	205/18493	1.81598e-77	2.3184e-75	1.40181e-75	ABT1/BMS1/DCAF13/DDX27/DDX47/DDX49/DDX52/UTP25/DKC1/EBNA1BP2/FBL/IMP3/IMP4/KRR1/MRTO4/NAT10/NGDN/NOB1/NOL10/NOL11/NOL12/NOP14/NOP2/NOP56/NVL/PA2G4/PDCD11/RCL1/RPF1/RPF2/RRP1/RRP1B/RRP36/RRP7A/RRS1/RSL1D1/TFB2M/TSR1/UTP14C/UTP15/UTP20/UTP23/UTP6/WDR12/WDR3/WDR36/WDR43/WDR46/WDR74/WDR75	50
GO_BP_m10	GO:0016072	rRNA metabolic process	51/85	240/18493	9.00594e-76	8.62319e-74	5.21397e-74	ABT1/BMS1/DCAF13/DDX27/DDX47/DDX49/DDX52/UTP25/DKC1/EBNA1BP2/FBL/IMP3/IMP4/KRR1/MRTO4/NAT10/NGDN/NIFK/NOB1/NOL10/NOL11/NOL12/NOP14/NOP2/NOP56/NVL/PA2G4/PDCD11/RCL1/RPF1/RPF2/RRP1/RRP1B/RRP36/RRP7A/RRS1/RSL1D1/TFB2M/TSR1/UTP14C/UTP15/UTP20/UTP23/UTP6/WDR12/WDR3/WDR36/WDR43/WDR46/WDR74/WDR75	51
GO_BP_m10	GO:0034470	ncRNA processing	53/85	376/18493	7.114e-69	5.44933e-67	3.29491e-67	ABT1/BMS1/DCAF13/DDX27/DDX47/DDX49/DDX52/UTP25/DKC1/EBNA1BP2/FBL/IMP3/IMP4/KRR1/MRTO4/NAT10/NGDN/NOB1/NOL10/NOL11/NOL12/NOP14/NOP2/NOP56/NVL/PA2G4/PDCD11/RCL1/RPF1/RPF2/RPP30/RRP1/RRP1B/RRP36/RRP7A/RRS1/RSL1D1/SSB/TFB2M/TRUB1/TSR1/UTP14C/UTP15/UTP20/UTP23/UTP6/WDR12/WDR3/WDR36/WDR43/WDR46/WDR74/WDR75	53
GO_BP_m10	GO:0042274	ribosomal small subunit biogenesis	21/85	63/18493	1.33321e-34	8.51033e-33	5.14573e-33	ABT1/BMS1/DCAF13/UTP25/LTV1/NAT10/NGDN/NOB1/NOL10/NOL11/NOP14/RCL1/RRP36/RRP7A/RRS1/SURF6/TSR1/UTP20/UTP23/UTP6/WDR46	21
GO_BP_m10	GO:0030490	maturation of SSU-rRNA	18/85	43/18493	6.79345e-32	3.71699e-30	2.24746e-30	ABT1/BMS1/DCAF13/UTP25/NAT10/NGDN/NOB1/NOL10/NOL11/NOP14/RCL1/RRP36/RRS1/TSR1/UTP20/UTP23/UTP6/WDR46	18
GO_BP_m10	GO:0000462	maturation of SSU-rRNA from tricistronic rRNA transcript (SSU-rRNA, 5.8S rRNA, LSU-rRNA)	15/85	33/18493	2.27393e-27	1.08864e-25	6.58243e-26	ABT1/BMS1/DCAF13/UTP25/NGDN/NOL10/NOP14/RCL1/RRP36/RRS1/TSR1/UTP20/UTP23/UTP6/WDR46	15
GO_BP_m10	GO:0042273	ribosomal large subunit biogenesis	18/85	73/18493	5.5375e-27	2.35651e-25	1.42485e-25	BRIX1/DDX28/EBNA1BP2/MRTO4/NIP7/NOP2/NVL/PAK1IP1/PPAN/RPF1/RPF2/RRS1/RSL1D1/RSL24D1/SDAD1/SURF6/WDR12/WDR74	18
GO_BP_m10	GO:0042255	ribosome assembly	12/85	63/18493	8.75462e-17	3.35302e-15	2.02739e-15	ABT1/BRIX1/DDX28/MRTO4/NIP7/NOP2/PPAN/RPF1/RPF2/RRP7A/RRS1/RSL24D1	12
GO_BP_m10	GO:0000027	ribosomal large subunit assembly	9/85	32/18493	1.52417e-14	5.3069e-13	3.20879e-13	BRIX1/DDX28/MRTO4/NOP2/PPAN/RPF1/RPF2/RRS1/RSL24D1	9
GO_BP_m10	GO:0000469	cleavage involved in rRNA processing	8/85	21/18493	2.75477e-14	8.7923e-13	5.31622e-13	ABT1/NOB1/NOP14/RCL1/RRP36/RRS1/UTP20/UTP23	8
GO_BP_m10	GO:0000480	endonucleolytic cleavage in 5'-ETS of tricistronic rRNA transcript (SSU-rRNA, 5.8S rRNA, LSU-rRNA)	5/85	5/18493	1.82085e-12	5.36449e-11	3.24361e-11	ABT1/NOP14/RCL1/UTP20/UTP23	5
GO_BP_m10	GO:0000478	endonucleolytic cleavage involved in rRNA processing	6/85	11/18493	3.57394e-12	9.12546e-11	5.51766e-11	ABT1/NOP14/RCL1/RRS1/UTP20/UTP23	6
GO_BP_m10	GO:0000479	endonucleolytic cleavage of tricistronic rRNA transcript (SSU-rRNA, 5.8S rRNA, LSU-rRNA)	6/85	11/18493	3.57394e-12	9.12546e-11	5.51766e-11	ABT1/NOP14/RCL1/RRS1/UTP20/UTP23	6
GO_BP_m10	GO:0000447	endonucleolytic cleavage in ITS1 to separate SSU-rRNA from 5.8S rRNA and LSU-rRNA from tricistronic rRNA transcript (SSU-rRNA, 5.8S rRNA, LSU-rRNA)	5/85	8/18493	1.00868e-10	2.41454e-09	1.45994e-09	ABT1/NOP14/RCL1/RRS1/UTP20	5
GO_BP_m10	GO:0000466	maturation of 5.8S rRNA from tricistronic rRNA transcript (SSU-rRNA, 5.8S rRNA, LSU-rRNA)	6/85	21/18493	4.04655e-10	9.11664e-09	5.51233e-09	ABT1/NOP14/RCL1/RRS1/UTP20/WDR12	6
GO_BP_m10	GO:0090502	RNA phosphodiester bond hydrolysis, endonucleolytic	8/85	76/18493	2.0815e-09	4.35279e-08	2.63189e-08	ABT1/NOB1/NOP14/RCL1/RPP30/RRS1/UTP20/UTP23	8
GO_BP_m10	GO:0000460	maturation of 5.8S rRNA	6/85	27/18493	2.15935e-09	4.35279e-08	2.63189e-08	ABT1/NOP14/RCL1/RRS1/UTP20/WDR12	6
GO_BP_m10	GO:0022618	ribonucleoprotein complex assembly	12/85	275/18493	4.61489e-09	8.83751e-08	5.34355e-08	ABT1/BRIX1/DDX28/MRTO4/NIP7/NOP2/PPAN/RPF1/RPF2/RRP7A/RRS1/RSL24D1	12
GO_BP_m10	GO:0000054	ribosomal subunit export from nucleus	5/85	15/18493	5.27405e-09	9.18163e-08	5.55163e-08	LTV1/NMD3/PA2G4/RRS1/SDAD1	5
GO_BP_m10	GO:0033750	ribosome localization	5/85	15/18493	5.27405e-09	9.18163e-08	5.55163e-08	LTV1/NMD3/PA2G4/RRS1/SDAD1	5
GO_BP_m10	GO:0071826	ribonucleoprotein complex subunit organization	12/85	289/18493	8.04939e-09	1.3404e-07	8.10465e-08	ABT1/BRIX1/DDX28/MRTO4/NIP7/NOP2/PPAN/RPF1/RPF2/RRP7A/RRS1/RSL24D1	12
GO_BP_m10	GO:0034471	ncRNA 5'-end processing	5/85	17/18493	1.07895e-08	1.65296e-07	9.99452e-08	ABT1/NOP14/RPP30/SSB/UTP20	5
GO_BP_m10	GO:0071428	rRNA-containing ribonucleoprotein complex export from nucleus	5/85	17/18493	1.07895e-08	1.65296e-07	9.99452e-08	LTV1/NMD3/PA2G4/RRS1/SDAD1	5
GO_BP_m10	GO:0000966	RNA 5'-end processing	5/85	19/18493	2.0129e-08	2.96516e-07	1.79287e-07	ABT1/NOP14/RPP30/SSB/UTP20	5
GO_BP_m10	GO:0090501	RNA phosphodiester bond hydrolysis	9/85	152/18493	3.26394e-08	4.62996e-07	2.79948e-07	ABT1/NOB1/NOP14/RCL1/RPP30/RRP36/RRS1/UTP20/UTP23	9
GO_BP_m10	GO:0000055	ribosomal large subunit export from nucleus	4/85	10/18493	8.54623e-08	1.169e-06	7.06831e-07	NMD3/PA2G4/RRS1/SDAD1	4
GO_BP_m10	GO:0000472	endonucleolytic cleavage to generate mature 5'-end of SSU-rRNA from (SSU-rRNA, 5.8S rRNA, LSU-rRNA)	3/85	3/18493	9.37184e-08	1.19647e-06	7.2344e-07	ABT1/NOP14/UTP20	3
GO_BP_m10	GO:0000967	rRNA 5'-end processing	3/85	3/18493	9.37184e-08	1.19647e-06	7.2344e-07	ABT1/NOP14/UTP20	3
GO_BP_m10	GO:1902570	protein localization to nucleolus	4/85	12/18493	2.00038e-07	2.47144e-06	1.49434e-06	NMD3/NVL/RPF2/RRS1	4
GO_BP_m10	GO:0000154	rRNA modification	5/85	35/18493	5.30442e-07	6.34873e-06	3.83873e-06	DKC1/FBL/NAT10/NOP2/TFB2M	5
GO_BP_m10	GO:0045943	positive regulation of transcription by RNA polymerase I	4/85	22/18493	2.85426e-06	3.31267e-05	2.00299e-05	NOL11/UTP15/WDR43/WDR75	4
GO_BP_m10	GO:0090070	positive regulation of ribosome biogenesis	3/85	9/18493	7.71661e-06	8.38242e-05	5.06839e-05	UTP15/WDR43/WDR75	3
GO_BP_m10	GO:2000234	positive regulation of rRNA processing	3/85	9/18493	7.71661e-06	8.38242e-05	5.06839e-05	UTP15/WDR43/WDR75	3
GO_BP_m10	GO:0009451	RNA modification	7/85	157/18493	7.87904e-06	8.38242e-05	5.06839e-05	DKC1/FBL/NAT10/NOP2/SSB/TFB2M/TRUB1	7
GO_BP_m10	GO:0090305	nucleic acid phosphodiester bond hydrolysis	9/85	295/18493	8.43722e-06	8.73367e-05	5.28077e-05	ABT1/NOB1/NOP14/RCL1/RPP30/RRP36/RRS1/UTP20/UTP23	9
GO_BP_m10	GO:0006403	RNA localization	8/85	231/18493	1.10509e-05	0.000111381	6.73461e-05	DKC1/FBL/LTV1/NMD3/PA2G4/RRS1/SDAD1/SSB	8
GO_BP_m10	GO:0006356	regulation of transcription by RNA polymerase I	4/85	32/18493	1.35484e-05	0.000133052	8.04491e-05	NOL11/UTP15/WDR43/WDR75	4
GO_BP_m10	GO:1904816	positive regulation of protein localization to chromosome, telomeric region	3/85	12/18493	2.00094e-05	0.000186917	0.000113019	DKC1/GNL3/GNL3L	3
GO_BP_m10	GO:2000232	regulation of rRNA processing	3/85	12/18493	2.00094e-05	0.000186917	0.000113019	UTP15/WDR43/WDR75	3
GO_BP_m10	GO:0071426	ribonucleoprotein complex export from nucleus	6/85	129/18493	2.85635e-05	0.000260471	0.000157493	LTV1/NMD3/PA2G4/RRS1/SDAD1/SSB	6
GO_BP_m10	GO:0071166	ribonucleoprotein complex localization	6/85	130/18493	2.98363e-05	0.000265751	0.000160685	LTV1/NMD3/PA2G4/RRS1/SDAD1/SSB	6
GO_BP_m10	GO:0051168	nuclear export	7/85	194/18493	3.1036e-05	0.000270154	0.000163347	LSG1/LTV1/NMD3/PA2G4/RRS1/SDAD1/SSB	7
GO_BP_m10	GO:0090069	regulation of ribosome biogenesis	3/85	14/18493	3.2887e-05	0.00027382	0.000165564	UTP15/WDR43/WDR75	3
GO_BP_m10	GO:1904814	regulation of protein localization to chromosome, telomeric region	3/85	14/18493	3.2887e-05	0.00027382	0.000165564	DKC1/GNL3/GNL3L	3
GO_BP_m10	GO:0006405	RNA export from nucleus	6/85	137/18493	4.00806e-05	0.000326614	0.000197485	LTV1/NMD3/PA2G4/RRS1/SDAD1/SSB	6
GO_BP_m10	GO:0000470	maturation of LSU-rRNA	3/85	20/18493	0.000100964	0.00080561	0.000487108	RPF2/RSL1D1/WDR12	3
GO_BP_m10	GO:0006611	protein export from nucleus	6/85	180/18493	0.000181015	0.00141487	0.000855493	LTV1/NMD3/PA2G4/RRS1/SDAD1/SSB	6
GO_BP_m10	GO:0006360	transcription by RNA polymerase I	4/85	63/18493	0.000201379	0.00154256	0.000932702	NOL11/UTP15/WDR43/WDR75	4
GO_BP_m10	GO:1990481	mRNA pseudouridine synthesis	2/85	5/18493	0.000206921	0.00155393	0.000939577	DKC1/TRUB1	2
GO_BP_m10	GO:0031167	rRNA methylation	3/85	26/18493	0.000225728	0.00166257	0.00100527	FBL/NOP2/TFB2M	3
GO_BP_m10	GO:0050657	nucleic acid transport	6/85	195/18493	0.000278853	0.00196748	0.00118963	LTV1/NMD3/PA2G4/RRS1/SDAD1/SSB	6
GO_BP_m10	GO:0050658	RNA transport	6/85	195/18493	0.000278853	0.00196748	0.00118963	LTV1/NMD3/PA2G4/RRS1/SDAD1/SSB	6
GO_BP_m10	GO:0070198	protein localization to chromosome, telomeric region	3/85	28/18493	0.000282536	0.00196748	0.00118963	DKC1/GNL3/GNL3L	3
GO_BP_m10	GO:0051236	establishment of RNA localization	6/85	198/18493	0.00030264	0.00206984	0.00125152	LTV1/NMD3/PA2G4/RRS1/SDAD1/SSB	6
GO_BP_m10	GO:1904749	regulation of protein localization to nucleolus	2/85	6/18493	0.000309453	0.00207931	0.00125724	NMD3/NVL	2
GO_BP_m10	GO:0032204	regulation of telomere maintenance	4/85	79/18493	0.0004804	0.00317229	0.00191811	DKC1/GNL3/GNL3L/NAT10	4
GO_BP_m10	GO:0015931	nucleobase-containing compound transport	6/85	237/18493	0.000782104	0.00507705	0.00306981	LTV1/NMD3/PA2G4/RRS1/SDAD1/SSB	6
GO_BP_m10	GO:0001682	tRNA 5'-leader removal	2/85	10/18493	0.000917317	0.00585554	0.00354052	RPP30/SSB	2
GO_BP_m10	GO:0006913	nucleocytoplasmic transport	7/85	357/18493	0.00127997	0.00803651	0.00485924	LSG1/LTV1/NMD3/PA2G4/RRS1/SDAD1/SSB	7
GO_BP_m10	GO:0031126	snoRNA 3'-end processing	2/85	12/18493	0.00133738	0.0080654	0.0048767	DKC1/FBL	2
GO_BP_m10	GO:0051169	nuclear transport	7/85	360/18493	0.00134298	0.0080654	0.0048767	LSG1/LTV1/NMD3/PA2G4/RRS1/SDAD1/SSB	7
GO_BP_m10	GO:2000278	regulation of DNA biosynthetic process	4/85	104/18493	0.00134774	0.0080654	0.0048767	DKC1/GNL3L/NAT10/NVL	4
GO_BP_m10	GO:0043628	ncRNA 3'-end processing	3/85	48/18493	0.00139611	0.00822632	0.004974	DKC1/FBL/SSB	3
GO_BP_m10	GO:0000463	maturation of LSU-rRNA from tricistronic rRNA transcript (SSU-rRNA, 5.8S rRNA, LSU-rRNA)	2/85	13/18493	0.00157583	0.00914457	0.00552922	RPF2/WDR12	2
GO_BP_m10	GO:0043144	snoRNA processing	2/85	14/18493	0.00183298	0.0101766	0.00615321	DKC1/FBL	2
GO_BP_m10	GO:0099116	tRNA 5'-end processing	2/85	14/18493	0.00183298	0.0101766	0.00615321	RPP30/SSB	2
GO_BP_m10	GO:0031503	protein-containing complex localization	6/85	280/18493	0.00183714	0.0101766	0.00615321	LTV1/NMD3/PA2G4/RRS1/SDAD1/SSB	6
GO_BP_m10	GO:0032210	regulation of telomere maintenance via telomerase	3/85	53/18493	0.00185995	0.0101766	0.00615321	DKC1/GNL3L/NAT10	3
GO_BP_m10	GO:0008033	tRNA processing	4/85	123/18493	0.00249127	0.0134388	0.00812572	NAT10/RPP30/SSB/TRUB1	4
GO_BP_m10	GO:0000028	ribosomal small subunit assembly	2/85	17/18493	0.00271499	0.0142444	0.00861281	ABT1/RRP7A	2
GO_BP_m10	GO:0001522	pseudouridine synthesis	2/85	17/18493	0.00271499	0.0142444	0.00861281	DKC1/TRUB1	2
GO_BP_m10	GO:1904356	regulation of telomere maintenance via telomere lengthening	3/85	61/18493	0.00278307	0.0144043	0.00870946	DKC1/GNL3L/NAT10	3
GO_BP_m10	GO:1901796	regulation of signal transduction by p53 class mediator	4/85	130/18493	0.00304233	0.0155362	0.00939387	NOP2/PAK1IP1/RPF2/RRS1	4
GO_BP_m10	GO:0016074	snoRNA metabolic process	2/85	19/18493	0.00339341	0.017101	0.01034	DKC1/FBL	2
GO_BP_m10	GO:0032211	negative regulation of telomere maintenance via telomerase	2/85	20/18493	0.00375924	0.0186985	0.011306	GNL3L/NAT10	2
GO_BP_m10	GO:0016556	mRNA modification	2/85	21/18493	0.00414259	0.0202344	0.0122346	DKC1/TRUB1	2
GO_BP_m10	GO:0007004	telomere maintenance via telomerase	3/85	71/18493	0.00427657	0.0202344	0.0122346	DKC1/GNL3L/NAT10	3
GO_BP_m10	GO:0033233	regulation of protein sumoylation	2/85	22/18493	0.0045433	0.0202344	0.0122346	GNL3/GNL3L	2
GO_BP_m10	GO:0034462	small-subunit processome assembly	1/85	1/18493	0.00459633	0.0202344	0.0122346	ABT1	1
GO_BP_m10	GO:0051391	tRNA acetylation	1/85	1/18493	0.00459633	0.0202344	0.0122346	NAT10	1
GO_BP_m10	GO:0071045	nuclear histone mRNA catabolic process	1/85	1/18493	0.00459633	0.0202344	0.0122346	SSB	1
GO_BP_m10	GO:1904812	rRNA acetylation involved in maturation of SSU-rRNA	1/85	1/18493	0.00459633	0.0202344	0.0122346	NAT10	1
GO_BP_m10	GO:1990384	hyaloid vascular plexus regression	1/85	1/18493	0.00459633	0.0202344	0.0122346	NINJ1	1
GO_BP_m10	GO:1990882	rRNA acetylation	1/85	1/18493	0.00459633	0.0202344	0.0122346	NAT10	1
GO_BP_m10	GO:1990884	RNA acetylation	1/85	1/18493	0.00459633	0.0202344	0.0122346	NAT10	1
GO_BP_m10	GO:0001510	RNA methylation	3/85	78/18493	0.00556281	0.0239389	0.0144745	FBL/NOP2/TFB2M	3
GO_BP_m10	GO:0006278	RNA-dependent DNA biosynthetic process	3/85	78/18493	0.00556281	0.0239389	0.0144745	DKC1/GNL3L/NAT10	3
GO_BP_m10	GO:0000723	telomere maintenance	4/85	157/18493	0.00594301	0.0252908	0.015292	DKC1/GNL3/GNL3L/NAT10	4
GO_BP_m10	GO:0034502	protein localization to chromosome	3/85	81/18493	0.00617759	0.0260002	0.0157209	DKC1/GNL3/GNL3L	3
GO_BP_m10	GO:0006400	tRNA modification	3/85	82/18493	0.00639116	0.0266067	0.0160876	NAT10/SSB/TRUB1	3
GO_BP_m10	GO:0010833	telomere maintenance via telomere lengthening	3/85	83/18493	0.0066091	0.0272181	0.0164573	DKC1/GNL3L/NAT10	3
GO_BP_m10	GO:1904357	negative regulation of telomere maintenance via telomere lengthening	2/85	27/18493	0.00680154	0.0277126	0.0167563	GNL3L/NAT10	2
GO_BP_m10	GO:0032200	telomere organization	4/85	170/18493	0.00783477	0.0315865	0.0190986	DKC1/GNL3/GNL3L/NAT10	4
GO_BP_m10	GO:0034504	protein localization to nucleus	5/85	269/18493	0.00799892	0.0319123	0.0192956	DKC1/NMD3/NVL/RPF2/RRS1	5
GO_BP_m10	GO:0001825	blastocyst formation	2/85	30/18493	0.00835447	0.0326506	0.019742	RRP7A/WDR74	2
GO_BP_m10	GO:0009303	rRNA transcription	2/85	30/18493	0.00835447	0.0326506	0.019742	NIFK/NOL11	2
GO_BP_m10	GO:0000455	enzyme-directed rRNA pseudouridine synthesis	1/85	2/18493	0.00917179	0.0334552	0.0202285	DKC1	1
GO_BP_m10	GO:0000494	box C/D snoRNA 3'-end processing	1/85	2/18493	0.00917179	0.0334552	0.0202285	FBL	1
GO_BP_m10	GO:0000495	box H/ACA snoRNA 3'-end processing	1/85	2/18493	0.00917179	0.0334552	0.0202285	DKC1	1
GO_BP_m10	GO:0033967	box C/D snoRNA metabolic process	1/85	2/18493	0.00917179	0.0334552	0.0202285	FBL	1
GO_BP_m10	GO:0034963	box C/D snoRNA processing	1/85	2/18493	0.00917179	0.0334552	0.0202285	FBL	1
GO_BP_m10	GO:0034964	box H/ACA snoRNA processing	1/85	2/18493	0.00917179	0.0334552	0.0202285	DKC1	1
GO_BP_m10	GO:1990258	histone glutamine methylation	1/85	2/18493	0.00917179	0.0334552	0.0202285	FBL	1
GO_BP_m10	GO:0032092	positive regulation of protein binding	3/85	94/18493	0.00930043	0.0336044	0.0203187	GNL3L/NMD3/NVL	3
GO_BP_m10	GO:0006399	tRNA metabolic process	4/85	184/18493	0.0102744	0.0367767	0.0222368	NAT10/RPP30/SSB/TRUB1	4
GO_BP_m10	GO:0071897	DNA biosynthetic process	4/85	189/18493	0.0112525	0.0399046	0.0241281	DKC1/GNL3L/NAT10/NVL	4
GO_BP_m10	GO:0032205	negative regulation of telomere maintenance	2/85	36/18493	0.0118862	0.0413855	0.0250235	GNL3L/NAT10	2
GO_BP_m10	GO:0051973	positive regulation of telomerase activity	2/85	36/18493	0.0118862	0.0413855	0.0250235	DKC1/NVL	2
GO_BP_m10	GO:2000279	negative regulation of DNA biosynthetic process	2/85	37/18493	0.0125282	0.043228	0.0261376	GNL3L/NAT10	2
GO_BP_m10	GO:0006391	transcription initiation from mitochondrial promoter	1/85	3/18493	0.0137265	0.0449336	0.0271689	TFB2M	1
GO_BP_m10	GO:0031120	snRNA pseudouridine synthesis	1/85	3/18493	0.0137265	0.0449336	0.0271689	DKC1	1
GO_BP_m10	GO:0032929	negative regulation of superoxide anion generation	1/85	3/18493	0.0137265	0.0449336	0.0271689	AATF	1
GO_BP_m10	GO:0033979	box H/ACA snoRNA metabolic process	1/85	3/18493	0.0137265	0.0449336	0.0271689	DKC1	1
GO_BP_m10	GO:1902626	assembly of large subunit precursor of preribosome	1/85	3/18493	0.0137265	0.0449336	0.0271689	RSL24D1	1
GO_BP_m10	GO:1902775	mitochondrial large ribosomal subunit assembly	1/85	3/18493	0.0137265	0.0449336	0.0271689	DDX28	1
GO_BP_m10	GO:0040019	positive regulation of embryonic development	2/85	39/18493	0.0138567	0.0449757	0.0271943	UTP25/RBM19	2
GO_BP_m10	GO:0072331	signal transduction by p53 class mediator	4/85	218/18493	0.0181087	0.0560549	0.0338933	NOP2/PAK1IP1/RPF2/RRS1	4
GO_BP_m10	GO:0006409	tRNA export from nucleus	1/85	4/18493	0.0182604	0.0560549	0.0338933	SSB	1
GO_BP_m10	GO:0018364	peptidyl-glutamine methylation	1/85	4/18493	0.0182604	0.0560549	0.0338933	FBL	1
GO_BP_m10	GO:0071431	tRNA-containing ribonucleoprotein complex export from nucleus	1/85	4/18493	0.0182604	0.0560549	0.0338933	SSB	1
GO_BP_m10	GO:0090669	telomerase RNA stabilization	1/85	4/18493	0.0182604	0.0560549	0.0338933	DKC1	1
GO_BP_m10	GO:1904751	positive regulation of protein localization to nucleolus	1/85	4/18493	0.0182604	0.0560549	0.0338933	NMD3	1
GO_BP_m10	GO:1900180	regulation of protein localization to nucleus	3/85	121/18493	0.0182947	0.0560549	0.0338933	DKC1/NMD3/NVL	3
GO_BP_m10	GO:0051972	regulation of telomerase activity	2/85	48/18493	0.0205401	0.0624353	0.0377512	DKC1/NVL	2
GO_BP_m10	GO:0040031	snRNA modification	1/85	5/18493	0.0227738	0.0676153	0.0408832	DKC1	1
GO_BP_m10	GO:0048254	snoRNA localization	1/85	5/18493	0.0227738	0.0676153	0.0408832	FBL	1
GO_BP_m10	GO:0090666	scaRNA localization to Cajal body	1/85	5/18493	0.0227738	0.0676153	0.0408832	DKC1	1
GO_BP_m10	GO:0032206	positive regulation of telomere maintenance	2/85	51/18493	0.0230124	0.067798	0.0409937	DKC1/GNL3	2
GO_BP_m10	GO:0016925	protein sumoylation	2/85	53/18493	0.0247253	0.0722884	0.0437088	GNL3/GNL3L	2
GO_BP_m10	GO:0031118	rRNA pseudouridine synthesis	1/85	6/18493	0.0272667	0.0773566	0.0467733	DKC1	1
GO_BP_m10	GO:0040016	embryonic cleavage	1/85	6/18493	0.0272667	0.0773566	0.0467733	AATF	1
GO_BP_m10	GO:0042985	negative regulation of amyloid precursor protein biosynthetic process	1/85	6/18493	0.0272667	0.0773566	0.0467733	AATF	1
GO_BP_m10	GO:0051031	tRNA transport	1/85	6/18493	0.0272667	0.0773566	0.0467733	SSB	1
GO_BP_m10	GO:0031123	RNA 3'-end processing	3/85	146/18493	0.0297598	0.083809	0.0506746	DKC1/FBL/SSB	3
GO_BP_m10	GO:0000056	ribosomal small subunit export from nucleus	1/85	7/18493	0.0317391	0.0868292	0.0525008	LTV1	1
GO_BP_m10	GO:0061668	mitochondrial ribosome assembly	1/85	7/18493	0.0317391	0.0868292	0.0525008	DDX28	1
GO_BP_m10	GO:0097065	anterior head development	1/85	7/18493	0.0317391	0.0868292	0.0525008	DDX10	1
GO_BP_m10	GO:1903608	protein localization to cytoplasmic stress granule	1/85	7/18493	0.0317391	0.0868292	0.0525008	SSB	1
GO_BP_m10	GO:0001824	blastocyst development	2/85	62/18493	0.0330438	0.0891253	0.0538891	RRP7A/WDR74	2
GO_BP_m10	GO:0019080	viral gene expression	2/85	62/18493	0.0330438	0.0891253	0.0538891	RRP1B/SSB	2
GO_BP_m10	GO:0007000	nucleolus organization	1/85	8/18493	0.0361913	0.0962588	0.0582024	NOL12	1
GO_BP_m10	GO:0042780	tRNA 3'-end processing	1/85	8/18493	0.0361913	0.0962588	0.0582024	SSB	1
GO_BP_m10	GO:2000573	positive regulation of DNA biosynthetic process	2/85	66/18493	0.0370451	0.09785	0.0591645	DKC1/NVL	2
GO_BP_m10	GO:0097064	ncRNA export from nucleus	1/85	9/18493	0.0406232	0.105126	0.063564	SSB	1
GO_BP_m10	GO:1904869	regulation of protein localization to Cajal body	1/85	9/18493	0.0406232	0.105126	0.063564	DKC1	1
GO_BP_m10	GO:1904871	positive regulation of protein localization to Cajal body	1/85	9/18493	0.0406232	0.105126	0.063564	DKC1	1
GO_BP_m10	GO:0051052	regulation of DNA metabolic process	5/85	412/18493	0.0412764	0.1061	0.0641527	DKC1/GNL3/GNL3L/NAT10/NVL	5
GO_BP_m10	GO:0060033	anatomical structure regression	1/85	10/18493	0.0450349	0.110567	0.0668535	NINJ1	1
GO_BP_m10	GO:0075522	IRES-dependent viral translational initiation	1/85	10/18493	0.0450349	0.110567	0.0668535	SSB	1
GO_BP_m10	GO:0090073	positive regulation of protein homodimerization activity	1/85	10/18493	0.0450349	0.110567	0.0668535	GNL3L	1
GO_BP_m10	GO:1901838	positive regulation of transcription of nucleolar large rRNA by RNA polymerase I	1/85	10/18493	0.0450349	0.110567	0.0668535	NOL11	1
GO_BP_m10	GO:1903405	protein localization to nuclear body	1/85	10/18493	0.0450349	0.110567	0.0668535	DKC1	1
GO_BP_m10	GO:1904851	positive regulation of establishment of protein localization to telomere	1/85	10/18493	0.0450349	0.110567	0.0668535	DKC1	1
GO_BP_m10	GO:1904867	protein localization to Cajal body	1/85	10/18493	0.0450349	0.110567	0.0668535	DKC1	1
GO_BP_m10	GO:0060249	anatomical structure homeostasis	5/85	425/18493	0.0461061	0.112475	0.0680076	DKC1/GNL3/GNL3L/NAT10/WDR36	5
GO_BP_m10	GO:0033234	negative regulation of protein sumoylation	1/85	11/18493	0.0494267	0.116137	0.0702219	GNL3L	1
GO_BP_m10	GO:0033235	positive regulation of protein sumoylation	1/85	11/18493	0.0494267	0.116137	0.0702219	GNL3	1
GO_BP_m10	GO:0042983	amyloid precursor protein biosynthetic process	1/85	11/18493	0.0494267	0.116137	0.0702219	AATF	1
GO_BP_m10	GO:0042984	regulation of amyloid precursor protein biosynthetic process	1/85	11/18493	0.0494267	0.116137	0.0702219	AATF	1
GO_BP_m10	GO:0070203	regulation of establishment of protein localization to telomere	1/85	11/18493	0.0494267	0.116137	0.0702219	DKC1	1
GO_BP_m10	GO:0070475	rRNA base methylation	1/85	11/18493	0.0494267	0.116137	0.0702219	NOP2	1
GO_BP_m10	GO:1900182	positive regulation of protein localization to nucleus	2/85	78/18493	0.0500742	0.116942	0.0707082	DKC1/NMD3	2
GO_BP_m10	GO:0051099	positive regulation of binding	3/85	181/18493	0.0508512	0.118036	0.0713701	GNL3L/NMD3/NVL	3
GO_BP_m10	GO:0010561	negative regulation of glycoprotein biosynthetic process	1/85	12/18493	0.0537984	0.121922	0.0737194	AATF	1
GO_BP_m10	GO:0070202	regulation of establishment of protein localization to chromosome	1/85	12/18493	0.0537984	0.121922	0.0737194	DKC1	1
GO_BP_m10	GO:0071044	histone mRNA catabolic process	1/85	12/18493	0.0537984	0.121922	0.0737194	SSB	1
GO_BP_m10	GO:1990173	protein localization to nucleoplasm	1/85	12/18493	0.0537984	0.121922	0.0737194	DKC1	1
GO_BP_m10	GO:1901836	regulation of transcription of nucleolar large rRNA by RNA polymerase I	1/85	13/18493	0.0581503	0.131009	0.079214	NOL11	1
GO_BP_m10	GO:1903829	positive regulation of cellular protein localization	4/85	318/18493	0.0588795	0.131876	0.0797384	DKC1/GNL3/GNL3L/NMD3	4
GO_BP_m10	GO:0006390	mitochondrial transcription	1/85	14/18493	0.0624824	0.137533	0.0831587	TFB2M	1
GO_BP_m10	GO:0019081	viral translation	1/85	14/18493	0.0624824	0.137533	0.0831587	SSB	1
GO_BP_m10	GO:0042790	nucleolar large rRNA transcription by RNA polymerase I	1/85	14/18493	0.0624824	0.137533	0.0831587	NOL11	1
GO_BP_m10	GO:0033044	regulation of chromosome organization	4/85	330/18493	0.0656219	0.143618	0.086838	DKC1/GNL3/GNL3L/NAT10	4
GO_BP_m10	GO:1903019	negative regulation of glycoprotein metabolic process	1/85	15/18493	0.0667948	0.144533	0.0873914	AATF	1
GO_BP_m10	GO:1904874	positive regulation of telomerase RNA localization to Cajal body	1/85	15/18493	0.0667948	0.144533	0.0873914	DKC1	1
GO_BP_m10	GO:0070200	establishment of protein localization to telomere	1/85	16/18493	0.0710876	0.152958	0.0924854	DKC1	1
GO_BP_m10	GO:0043923	positive regulation by host of viral transcription	1/85	17/18493	0.0753609	0.160994	0.0973445	RRP1B	1
GO_BP_m10	GO:0051656	establishment of organelle localization	5/85	491/18493	0.0756632	0.160994	0.0973445	LTV1/NMD3/PA2G4/RRS1/SDAD1	5
GO_BP_m10	GO:0043393	regulation of protein binding	3/85	217/18493	0.0783069	0.165699	0.100189	GNL3L/NMD3/NVL	3
GO_BP_m10	GO:1904872	regulation of telomerase RNA localization to Cajal body	1/85	18/18493	0.0796148	0.167541	0.101303	DKC1	1
GO_BP_m10	GO:0051054	positive regulation of DNA metabolic process	3/85	220/18493	0.0808387	0.169187	0.102298	DKC1/GNL3/NVL	3
GO_BP_m10	GO:0098781	ncRNA transcription	2/85	103/18493	0.0814561	0.169553	0.102519	NIFK/NOL11	2
GO_BP_m10	GO:0006337	nucleosome disassembly	1/85	19/18493	0.0838493	0.169917	0.102739	GRWD1	1
GO_BP_m10	GO:0090670	RNA localization to Cajal body	1/85	19/18493	0.0838493	0.169917	0.102739	DKC1	1
GO_BP_m10	GO:0090671	telomerase RNA localization to Cajal body	1/85	19/18493	0.0838493	0.169917	0.102739	DKC1	1
GO_BP_m10	GO:0090672	telomerase RNA localization	1/85	19/18493	0.0838493	0.169917	0.102739	DKC1	1
GO_BP_m10	GO:0090685	RNA localization to nucleus	1/85	19/18493	0.0838493	0.169917	0.102739	DKC1	1
GO_BP_m10	GO:0032928	regulation of superoxide anion generation	1/85	20/18493	0.0880645	0.17752	0.107336	AATF	1
GO_BP_m10	GO:0031498	chromatin disassembly	1/85	21/18493	0.0922606	0.182143	0.110132	GRWD1	1
GO_BP_m10	GO:0032986	protein-DNA complex disassembly	1/85	21/18493	0.0922606	0.182143	0.110132	GRWD1	1
GO_BP_m10	GO:0043496	regulation of protein homodimerization activity	1/85	21/18493	0.0922606	0.182143	0.110132	GNL3L	1
GO_BP_m10	GO:0050434	positive regulation of viral transcription	1/85	21/18493	0.0922606	0.182143	0.110132	RRP1B	1
GO_BP_m10	GO:0008334	histone mRNA metabolic process	1/85	25/18493	0.108855	0.212712	0.128615	SSB	1
GO_BP_m10	GO:0070199	establishment of protein localization to chromosome	1/85	25/18493	0.108855	0.212712	0.128615	DKC1	1
GO_BP_m10	GO:0043921	modulation by host of viral transcription	1/85	27/18493	0.11704	0.225257	0.1362	RRP1B	1
GO_BP_m10	GO:0052472	modulation by host of symbiont transcription	1/85	27/18493	0.11704	0.225257	0.1362	RRP1B	1
GO_BP_m10	GO:1902895	positive regulation of pri-miRNA transcription by RNA polymerase II	1/85	27/18493	0.11704	0.225257	0.1362	GNL3	1
GO_BP_m10	GO:0045995	regulation of embryonic development	2/85	130/18493	0.120305	0.230385	0.139301	UTP25/RBM19	2
GO_BP_m10	GO:0052312	modulation of transcription in other organism involved in symbiotic interaction	1/85	28/18493	0.121104	0.23076	0.139528	RRP1B	1
GO_BP_m10	GO:0043484	regulation of RNA splicing	2/85	135/18493	0.127933	0.242566	0.146666	RBM19/RRP1B	2
GO_BP_m10	GO:0042554	superoxide anion generation	1/85	31/18493	0.133186	0.251282	0.151937	AATF	1
GO_BP_m10	GO:0021522	spinal cord motor neuron differentiation	1/85	32/18493	0.137177	0.257543	0.155722	ABT1	1
GO_BP_m10	GO:2001251	negative regulation of chromosome organization	2/85	144/18493	0.141937	0.26518	0.16034	GNL3L/NAT10	2
GO_BP_m10	GO:0032212	positive regulation of telomere maintenance via telomerase	1/85	34/18493	0.145104	0.267187	0.161553	DKC1	1
GO_BP_m10	GO:0071392	cellular response to estradiol stimulus	1/85	34/18493	0.145104	0.267187	0.161553	DDX18	1
GO_BP_m10	GO:0090322	regulation of superoxide metabolic process	1/85	34/18493	0.145104	0.267187	0.161553	AATF	1
GO_BP_m10	GO:0051053	negative regulation of DNA metabolic process	2/85	152/18493	0.154648	0.283398	0.171355	GNL3L/NAT10	2
GO_BP_m10	GO:1902893	regulation of pri-miRNA transcription by RNA polymerase II	1/85	37/18493	0.156861	0.284728	0.172159	GNL3	1
GO_BP_m10	GO:1904358	positive regulation of telomere maintenance via telomere lengthening	1/85	37/18493	0.156861	0.284728	0.172159	DKC1	1
GO_BP_m10	GO:0043414	macromolecule methylation	3/85	300/18493	0.159845	0.288777	0.174607	FBL/NOP2/TFB2M	3
GO_BP_m10	GO:0010559	regulation of glycoprotein biosynthetic process	1/85	38/18493	0.160744	0.289037	0.174765	AATF	1
GO_BP_m10	GO:0008380	RNA splicing	4/85	463/18493	0.164165	0.293809	0.17765	DDX47/RBM19/RBM28/RRP1B	4
GO_BP_m10	GO:0000959	mitochondrial RNA metabolic process	1/85	40/18493	0.168457	0.300088	0.181447	TFB2M	1
GO_BP_m10	GO:0017145	stem cell division	1/85	41/18493	0.172287	0.304083	0.183862	GNL3	1
GO_BP_m10	GO:0043489	RNA stabilization	1/85	41/18493	0.172287	0.304083	0.183862	DKC1	1
GO_BP_m10	GO:2001252	positive regulation of chromosome organization	2/85	165/18493	0.175742	0.308757	0.186688	DKC1/GNL3	2
GO_BP_m10	GO:0031648	protein destabilization	1/85	43/18493	0.179896	0.314612	0.190229	UTP25	1
GO_BP_m10	GO:0007080	mitotic metaphase plate congression	1/85	44/18493	0.183674	0.316879	0.191599	RRS1	1
GO_BP_m10	GO:0046782	regulation of viral transcription	1/85	44/18493	0.183674	0.316879	0.191599	RRP1B	1
GO_BP_m10	GO:0061614	pri-miRNA transcription by RNA polymerase II	1/85	44/18493	0.183674	0.316879	0.191599	GNL3	1
GO_BP_m10	GO:1903018	regulation of glycoprotein metabolic process	1/85	45/18493	0.187435	0.321918	0.194646	AATF	1
GO_BP_m10	GO:0021517	ventral spinal cord development	1/85	46/18493	0.191179	0.326882	0.197647	ABT1	1
GO_BP_m10	GO:0019083	viral transcription	1/85	48/18493	0.198616	0.335109	0.202622	RRP1B	1
GO_BP_m10	GO:0098586	cellular response to virus	1/85	48/18493	0.198616	0.335109	0.202622	RRP1B	1
GO_BP_m10	GO:2000772	regulation of cellular senescence	1/85	48/18493	0.198616	0.335109	0.202622	RSL1D1	1
GO_BP_m10	GO:0034260	negative regulation of GTPase activity	1/85	49/18493	0.202309	0.338359	0.204587	RRP1B	1
GO_BP_m10	GO:0042982	amyloid precursor protein metabolic process	1/85	49/18493	0.202309	0.338359	0.204587	AATF	1
GO_BP_m10	GO:0006401	RNA catabolic process	3/85	340/18493	0.205739	0.340053	0.205611	DKC1/MRTO4/SSB	3
GO_BP_m10	GO:0001954	positive regulation of cell-matrix adhesion	1/85	50/18493	0.205985	0.340053	0.205611	NINJ1	1
GO_BP_m10	GO:1902369	negative regulation of RNA catabolic process	1/85	50/18493	0.205985	0.340053	0.205611	DKC1	1
GO_BP_m10	GO:0021515	cell differentiation in spinal cord	1/85	52/18493	0.213287	0.350597	0.211986	ABT1	1
GO_BP_m10	GO:0045292	mRNA cis splicing, via spliceosome	1/85	54/18493	0.220523	0.360942	0.218241	RBM19	1
GO_BP_m10	GO:0032259	methylation	3/85	358/18493	0.227314	0.369519	0.223428	FBL/NOP2/TFB2M	3
GO_BP_m10	GO:0090342	regulation of cell aging	1/85	56/18493	0.227693	0.369519	0.223428	RSL1D1	1
GO_BP_m10	GO:0051310	metaphase plate congression	1/85	57/18493	0.231254	0.373714	0.225964	RRS1	1
GO_BP_m10	GO:0030520	intracellular estrogen receptor signaling pathway	1/85	58/18493	0.234798	0.376266	0.227507	DDX54	1
GO_BP_m10	GO:2000378	negative regulation of reactive oxygen species metabolic process	1/85	58/18493	0.234798	0.376266	0.227507	AATF	1
GO_BP_m10	GO:0051098	regulation of binding	3/85	369/18493	0.240712	0.384136	0.232266	GNL3L/NMD3/NVL	3
GO_BP_m10	GO:0000956	nuclear-transcribed mRNA catabolic process	2/85	207/18493	0.246228	0.391309	0.236603	MRTO4/SSB	2
GO_BP_m10	GO:0007601	visual perception	2/85	209/18493	0.249632	0.395079	0.238883	NOB1/WDR36	2
GO_BP_m10	GO:0050953	sensory perception of light stimulus	2/85	213/18493	0.256446	0.403489	0.243968	NOB1/WDR36	2
GO_BP_m10	GO:0001649	osteoblast differentiation	2/85	214/18493	0.25815	0.403489	0.243968	FBL/RSL1D1	2
GO_BP_m10	GO:0000381	regulation of alternative mRNA splicing, via spliceosome	1/85	65/18493	0.25916	0.403489	0.243968	RBM19	1
GO_BP_m10	GO:0042246	tissue regeneration	1/85	65/18493	0.25916	0.403489	0.243968	NINJ1	1
GO_BP_m10	GO:1903320	regulation of protein modification by small protein conjugation or removal	2/85	221/18493	0.270083	0.418793	0.253221	GNL3/GNL3L	2
GO_BP_m10	GO:0006801	superoxide metabolic process	1/85	69/18493	0.272736	0.421201	0.254677	AATF	1
GO_BP_m10	GO:0001895	retina homeostasis	1/85	73/18493	0.286065	0.438252	0.264987	WDR36	1
GO_BP_m10	GO:0031397	negative regulation of protein ubiquitination	1/85	73/18493	0.286065	0.438252	0.264987	GNL3L	1
GO_BP_m10	GO:0051303	establishment of chromosome localization	1/85	74/18493	0.28936	0.439781	0.265911	RRS1	1
GO_BP_m10	GO:0090398	cellular senescence	1/85	74/18493	0.28936	0.439781	0.265911	RSL1D1	1
GO_BP_m10	GO:0000380	alternative mRNA splicing, via spliceosome	1/85	75/18493	0.292639	0.441263	0.266807	RBM19	1
GO_BP_m10	GO:0050000	chromosome localization	1/85	75/18493	0.292639	0.441263	0.266807	RRS1	1
GO_BP_m10	GO:0051851	modification by host of symbiont morphology or physiology	1/85	76/18493	0.295904	0.444436	0.268726	RRP1B	1
GO_BP_m10	GO:0051702	interaction with symbiont	1/85	80/18493	0.308814	0.462014	0.279354	RRP1B	1
GO_BP_m10	GO:1903321	negative regulation of protein modification by small protein conjugation or removal	1/85	83/18493	0.318342	0.474416	0.286853	GNL3L	1
GO_BP_m10	GO:0008625	extrinsic apoptotic signaling pathway via death domain receptors	1/85	84/18493	0.321489	0.47725	0.288567	DDX47	1
GO_BP_m10	GO:0048524	positive regulation of viral process	1/85	86/18493	0.327741	0.484652	0.293042	RRP1B	1
GO_BP_m10	GO:0060021	roof of mouth development	1/85	89/18493	0.337012	0.496444	0.300172	PAK1IP1	1
GO_BP_m10	GO:0030516	regulation of axon extension	1/85	91/18493	0.343122	0.503508	0.304443	WDR36	1
GO_BP_m10	GO:0031647	regulation of protein stability	2/85	265/18493	0.344613	0.503766	0.304599	UTP25/GNL3L	2
GO_BP_m10	GO:0016073	snRNA metabolic process	1/85	99/18493	0.367011	0.532443	0.321939	DKC1	1
GO_BP_m10	GO:0048024	regulation of mRNA splicing, via spliceosome	1/85	99/18493	0.367011	0.532443	0.321939	RBM19	1
GO_BP_m10	GO:0010923	negative regulation of phosphatase activity	1/85	101/18493	0.372847	0.53887	0.325825	RRP1B	1
GO_BP_m10	GO:0032091	negative regulation of protein binding	1/85	103/18493	0.378631	0.545172	0.329635	GNL3L	1
GO_BP_m10	GO:0021510	spinal cord development	1/85	104/18493	0.381503	0.54725	0.330892	ABT1	1
GO_BP_m10	GO:0061387	regulation of extent of cell growth	1/85	105/18493	0.384362	0.549293	0.332127	WDR36	1
GO_BP_m10	GO:0002244	hematopoietic progenitor cell differentiation	1/85	111/18493	0.401243	0.569171	0.344146	RRS1	1
GO_BP_m10	GO:0035305	negative regulation of dephosphorylation	1/85	111/18493	0.401243	0.569171	0.344146	RRP1B	1
GO_BP_m10	GO:0051817	modification of morphology or physiology of other organism involved in symbiotic interaction	1/85	112/18493	0.404012	0.570984	0.345242	RRP1B	1
GO_BP_m10	GO:0007569	cell aging	1/85	113/18493	0.406768	0.572765	0.346319	RSL1D1	1
GO_BP_m10	GO:0006402	mRNA catabolic process	2/85	307/18493	0.413482	0.580036	0.350716	MRTO4/SSB	2
[truncated: 28,222 more rows]
