# Supplementary material for: CUL1-Mediated Organelle Fission Pathway Inhibits the Development of Chronic Obstructive Pulmonary Disease
Source: Comput Math Methods Med. 2020 May 26;2020:5390107. doi: 10.1155/2020/5390107 (PMC7271281; doi:10.1155/2020/5390107)
Supplement: Supplementary Materials — Table S1: differential gene expression in disease samples. Table S2: functions and pathways of modular gene participation. Table S3: the ncRNA pivot that regulates modules. Table S4: the TF pivot that regulates modules. [file 5390107.f1.zip › Table S3. The ncRNA-pivot that regulates modules.xlsx]

## Sheet: Pivot_result_sort
Table S3. The ncRNA-pivot that regulates modules
module	pivot	moduleLinks	Pvalue
m1	miR-33a-5p	17	0.00485579
m1	miR-376c-3p	21	2.32458e-05
m1	miR-411-5p	19	6.24679e-08
m1	miR-495-3p	53	1.11022e-16
m1	miR-330-5p	11	0.00521442
m1	miR-653-5p	18	0.000142808
m1	miR-27b-3p	31	9.21172e-06
m1	miR-486-5p	15	2.33942e-05
m1	miR-139-5p	20	8.12536e-05
m1	miR-96-5p	21	0.000208802
m1	miR-128-3p	23	0.00100646
m1	miR-149-5p	19	0.000256133
m1	miR-125b-5p	20	9.01306e-06
m1	miR-548c-3p	9	0.00140339
m1	miR-31-5p	22	2.79655e-05
m1	miR-490-3p	13	0.000381131
m1	miR-450a-5p	7	0.00801934
m1	miR-326	13	0.00442483
m1	miR-221-3p	22	0.000196966
m1	miR-506-3p	19	0.00847743
m1	miR-197-3p	13	0.00741794
m1	miR-449a	33	7.22909e-09
m1	miR-205-5p	21	1.05991e-05
m1	miR-208b-3p	8	0.00531871
m1	miR-20b-3p	3	0.00884039
m1	miR-16-5p	39	7.14427e-08
m1	miR-340-5p	45	4.23181e-10
m1	miR-216a-5p	15	0.00349316
m1	miR-6838-5p	7	0.00686662
m1	let-7b-5p	31	0.000194483
m1	miR-135b-5p	15	0.00681117
m1	miR-34a-5p	34	2.74957e-08
m1	miR-494-3p	27	5.99208e-05
m1	miR-421	26	3.03557e-06
m1	miR-34c-5p	32	3.83606e-08
m1	let-7g-5p	28	4.94292e-06
m1	miR-181a-5p	31	5.24885e-06
m1	miR-137	23	5.57786e-05
m1	miR-329-3p	20	7.59193e-05
m1	miR-218-5p	24	0.000118191
m1	miR-181d-5p	38	1.03319e-08
m1	miR-424-5p	33	1.23164e-06
m1	miR-485-5p	19	0.00113427
m1	miR-15a-5p	40	6.87186e-10
m1	let-7c-5p	36	3.49966e-08
m1	miR-26b-5p	29	0.0082142
m1	miR-761	10	0.000870148
m1	miR-362-3p	22	1.86269e-05
m1	miR-214-3p	20	0.0012161
m1	miR-224-5p	25	3.34126e-07
m1	miR-18b-5p	26	5.08943e-08
m1	miR-181c-5p	25	0.00018276
m1	miR-425-5p	15	0.000726522
m1	miR-135a-5p	16	0.0059188
m1	let-7i-5p	27	5.9122e-05
m1	let-7a-5p	33	2.09983e-07
m1	miR-497-5p	28	0.000156598
m1	miR-15b-5p	36	4.3045e-07
m1	miR-6873-5p	4	0.00832401
m1	miR-4445-5p	4	0.000227106
m1	miR-4782-3p	6	0.00329066
m1	miR-6130	5	0.00633068
m1	miR-922	5	0.00274003
m1	miR-6716-5p	3	0.00682675
m1	miR-6818-5p	5	0.000772613
m1	miR-3915	4	0.00250638
m1	miR-4274	3	0.00164543
m1	miR-4693-3p	3	0.00730137
m1	miR-3174	5	0.000495726
m1	miR-3065-3p	4	0.00127382
m1	miR-3675-5p	3	0.000722773
m1	miR-130a-3p	28	6.43001e-05
m1	miR-23b-3p	27	0.000226209
m1	miR-30a-5p	43	4.78884e-12
m1	miR-144-3p	28	8.19602e-05
m1	miR-186-5p	43	2.28469e-08
m1	miR-93-5p	45	6.0914e-10
m1	miR-30c-5p	50	2.22045e-16
m1	miR-3666	16	0.000134784
m1	miR-302c-3p	33	6.29787e-08
m1	miR-301a-3p	29	1.65578e-05
m1	miR-590-3p	50	5.8821e-09
m1	miR-154-5p	15	0.0015904
m1	miR-320a	25	0.000975261
m1	miR-32-5p	25	2.78915e-05
m1	miR-92b-3p	20	0.00167206
m1	miR-18a-5p	25	2.20854e-06
m1	miR-26a-5p	25	7.57237e-05
m1	miR-433-3p	13	0.00947962
m1	miR-301b-3p	26	0.00011508
m1	miR-548am-5p	5	0.00209749
m1	miR-454-3p	26	8.50192e-05
m1	miR-302a-3p	25	0.00058098
m1	miR-130b-3p	31	1.6782e-06
m1	miR-27a-3p	36	5.74168e-09
m1	miR-708-5p	12	0.00161395
m1	miR-200c-3p	35	5.62709e-10
m1	miR-519d-3p	29	9.25006e-05
m1	miR-106b-5p	42	4.75272e-09
m1	miR-320c	24	3.82707e-05
m1	miR-199b-5p	16	0.000529087
m1	miR-590-5p	20	1.77465e-05
m1	miR-548as-5p	5	0.00262418
m1	miR-92a-3p	23	0.00577168
m1	miR-199a-5p	15	0.00176184
m1	miR-452-5p	13	5.6018e-06
m1	miR-21-5p	25	1.81863e-06
m1	miR-548a-5p	5	0.00411074
m1	miR-1297	18	0.00637471
m1	miR-206	25	4.57881e-06
m1	miR-190a-5p	18	0.000117574
m1	miR-300	36	3.05319e-09
m1	miR-10a-5p	13	0.00507753
m1	miR-381-3p	39	2.42877e-11
m1	miR-520c-3p	35	3.78969e-09
m1	miR-299-3p	14	0.000365599
m1	miR-200b-3p	33	3.12114e-09
m1	miR-526b-3p	15	6.09704e-05
m1	miR-181b-5p	28	0.000242877
m1	miR-7-5p	19	0.00220613
m1	miR-488-3p	22	2.60876e-05
m1	miR-373-3p	24	0.00262348
m1	miR-190b	17	0.000135719
m1	miR-498	11	0.000111517
m1	miR-216b-5p	21	5.15615e-06
m1	miR-499a-5p	18	0.000261759
m1	miR-519c-3p	9	0.00240414
m1	miR-140-5p	21	1.42598e-06
m1	miR-520d-3p	36	3.24872e-09
m1	miR-145-5p	21	2.94561e-05
m1	miR-107	36	5.29876e-09
m1	miR-519a-3p	13	2.0741e-05
m1	miR-3973	4	0.00977181
m1	miR-30d-5p	44	2.91989e-13
m1	miR-30e-5p	36	2.42866e-08
m1	miR-153-3p	21	1.10287e-05
m1	miR-338-3p	22	4.76228e-06
m1	miR-129-5p	42	6.93636e-11
m1	miR-223-3p	19	9.98255e-06
m1	miR-429	31	8.18969e-08
m1	miR-155-5p	21	0.0012232
m1	miR-125a-3p	17	0.00027135
m1	miR-196b-5p	16	0.00120134
m1	let-7e-5p	24	0.00282694
m1	miR-496	16	0.000365175
m1	miR-195-5p	31	6.63155e-06
m1	miR-382-5p	23	2.84307e-05
m1	miR-146a-5p	19	6.00653e-05
m1	miR-323b-5p	16	0.000140186
m1	miR-106a-5p	47	2.05314e-12
m1	miR-20a-5p	44	4.9705e-10
m1	miR-302e	27	1.93712e-06
m1	miR-302d-3p	28	1.74473e-05
m1	miR-372-3p	37	8.96185e-11
m1	miR-132-3p	18	0.00262091
m1	miR-520b	31	1.84216e-07
m1	miR-512-3p	13	0.00138632
m1	miR-217	21	3.84439e-05
m1	miR-520e	31	2.71955e-07
m1	miR-202-3p	21	0.00364115
m1	miR-448	21	0.00200165
m1	miR-182-5p	33	1.04245e-09
m1	miR-422a	17	3.77139e-05
m1	miR-17-5p	44	2.02618e-09
m1	miR-152-3p	21	0.000306436
m1	miR-203a-3p	23	0.00319372
m1	miR-30b-5p	36	1.58004e-08
m1	let-7f-5p	25	5.07875e-05
m1	miR-185-5p	21	0.000277892
m1	miR-367-3p	24	5.35329e-05
m1	miR-4797-5p	4	0.00977181
m1	miR-5586-3p	4	0.00533881
m1	miR-544a	17	0.00602667
m1	miR-29b-3p	18	0.00711099
m1	miR-122-5p	25	1.27388e-05
m1	miR-410-3p	35	6.57731e-08
m1	miR-222-3p	26	2.26512e-06
m1	miR-19b-3p	27	0.000113262
m1	miR-98-5p	25	0.000394168
m1	miR-196a-5p	23	1.94738e-06
m1	miR-432-5p	13	0.00521692
m1	miR-4295	21	2.27673e-06
m1	miR-103a-3p	34	1.2748e-07
m1	miR-520f-3p	9	0.00196087
m1	miR-4282	7	0.000937944
m1	miR-515-3p	6	0.00802746
m1	miR-1301-3p	5	0.00985177
m1	miR-493-3p	3	0.00551549
m1	miR-141-3p	22	0.000173391
m1	miR-542-3p	17	0.000154386
m1	miR-4500	16	0.00155347
m1	miR-370-3p	17	1.31886e-05
m1	miR-4695-5p	6	0.00203275
m1	miR-200a-3p	23	3.81634e-05
m1	miR-302c-5p	9	0.000239985
m1	miR-543	36	1.07922e-10
m1	miR-302b-3p	28	9.15813e-06
m1	miR-3672	6	0.000832706
m1	miR-204-5p	20	0.0006143
m1	miR-363-3p	19	0.00228341
m1	miR-4262	15	0.000613854
m1	miR-520a-3p	27	6.79333e-06
m1	miR-409-5p	5	0.00633068
m1	miR-211-5p	21	0.000104115
m1	miR-374b-5p	39	3.14249e-09
m1	miR-219a-5p	15	7.96641e-06
m1	miR-147a	10	0.000957459
m1	miR-324-5p	10	0.00854673
m1	miR-20b-5p	32	3.97009e-05
m1	miR-133a-3p	12	0.00298095
m1	miR-4280	3	0.00884039
m1	miR-23a-3p	31	3.66561e-06
m1	miR-142-3p	18	0.000743589
m1	miR-361-5p	18	0.00048795
m1	miR-514a-3p	4	0.00939561
m1	miR-504-5p	11	0.00184926
m1	miR-377-3p	24	1.46824e-05
m1	FENDRR	35	0.00217127
m1	miR-194-5p	21	3.05337e-05
m1	miR-503-5p	28	1.26526e-08
m1	miR-346	13	7.5141e-05
m1	miR-4429	10	0.00697715
m1	miR-371a-5p	22	4.86066e-06
m1	miR-342-3p	17	0.000166032
m1	miR-539-5p	30	5.6564e-06
m1	miR-183-5p	20	0.000488754
m1	miR-4667-5p	3	0.00637102
m1	miR-6737-5p	3	0.00511526
m1	miR-1298-3p	4	0.000175653
m1	miR-30a-3p	12	0.000971204
m1	miR-455-5p	16	9.89052e-06
m1	miR-619-5p	7	0.00612214
m1	miR-30e-3p	10	0.000663187
m1	miR-6762-3p	3	0.000978322
m1	miR-29c-3p	17	0.00772553
m1	miR-4639-3p	4	0.00642833
m1	miR-500a-3p	6	0.00373828
m1	miR-212-3p	23	2.35223e-06
m1	miR-517-5p	6	0.00566543
m1	miR-9-5p	26	0.000102338
m1	miR-150-5p	17	0.00137828
m1	miR-3132	3	0.00184718
m1	miR-6769b-5p	4	0.00158436
m1	miR-374a-5p	29	0.000168533
m1	miR-28-5p	15	0.000714516
m1	miR-519b-3p	10	0.00138168
m1	miR-6826-3p	4	0.00642833
m1	miR-4735-3p	6	0.00520206
m1	miR-4265	3	0.00308464
m1	miR-4656	3	0.00402203
m1	miR-520g-3p	10	0.00100374
m1	miR-4526	4	0.000445986
m1	miR-6730-3p	5	1.6041e-05
m1	miR-519d-5p	4	0.00416031
m1	miR-5688	4	0.00832401
m1	miR-146b-5p	18	0.000292978
m1	miR-3912-5p	3	0.0028055
m1	miR-1225-3p	4	0.00484366
m1	miR-100-5p	7	0.00873896
m1	miR-6864-3p	5	0.00611924
m1	miR-4795-5p	5	0.000432539
m1	miR-3127-3p	4	0.00733583
m1	miR-3660	4	0.00118056
m1	miR-99a-5p	6	0.00823452
m1	miR-4639-5p	3	0.00511526
m1	miR-493-5p	8	0.00590036
m1	miR-5579-5p	3	0.00164543
m1	miR-99b-5p	6	0.00449244
m1	miR-9-3p	6	6.68134e-05
m1	miR-2052	3	0.00884039
m1	miR-5189-3p	3	0.00830803
m1	miR-449b-5p	14	0.00637467
m1	miR-541-5p	3	0.00730137
m1	miR-4482-3p	3	0.00939231
m1	miR-6800-5p	2	0.00752025
m10	miR-6883-5p	6	0.00162511
m10	miR-6799-5p	5	0.00396954
m10	miR-615-3p	7	0.0085574
m10	miR-488-3p	9	0.00755626
m10	miR-1273h-5p	5	0.00464859
m10	miR-6513-5p	4	0.00784671
m10	miR-496	8	0.00375424
m10	miR-212-3p	10	0.001315
m10	miR-216a-5p	9	0.00219315
m10	FENDRR	26	3.35828e-07
m10	miR-300	13	0.00151694
m10	miR-3613-3p	6	0.000432847
m10	miR-5700	3	0.000768032
m10	miR-4704-3p	2	0.00677245
m10	miR-935	3	0.00322929
m10	miR-6862-5p	2	0.00554807
m10	miR-590-3p	19	0.00116541
m10	miR-548am-5p	3	0.00649494
m10	miR-216b-5p	9	0.00227696
m10	miR-548d-5p	3	0.00727672
m10	miR-548a-5p	3	0.00994608
m10	miR-548y	3	0.00877401
m10	miR-548ay-5p	3	0.00542058
m10	CRNDE	18	2.44945e-05
m10	miR-3653-5p	5	0.0062485
m10	miR-6499-3p	6	0.00110429
m10	miR-6727-3p	6	0.000136999
m10	miR-6849-3p	5	0.00820193
m10	miR-2682-3p	3	0.000872617
m10	miR-4722-3p	5	0.00165906
m10	miR-744-3p	3	0.00900153
m10	miR-8057	3	0.0044612
m10	miR-6785-5p	6	0.00238407
m10	miR-6875-5p	2	0.0095513
m10	miR-6893-5p	5	0.0039058
m10	miR-6808-5p	5	0.00330819
m10	miR-4768-3p	5	0.00396954
m10	miR-4755-3p	4	0.00203446
m10	miR-4324	3	0.0068792
m10	miR-7151-3p	4	0.00900222
m10	miR-4474-5p	3	0.000131847
m10	miR-1200	3	0.00310723
m10	miR-8086	2	0.00230437
m10	miR-541-3p	3	0.00253973
m10	miR-552-3p	3	0.00264759
m10	miR-3972	2	0.00677245
m10	miR-193b-5p	3	0.00789811
m10	miR-582-3p	3	8.90453e-05
m10	miR-1202	2	0.00905827
m10	miR-6500-3p	3	0.00461326
m10	miR-488-5p	3	0.00402346
m10	miR-1273e	4	0.00798548
m10	miR-3150b-5p	2	0.00230437
m10	miR-4443	3	0.000872617
m10	miR-6880-5p	4	0.000856223
m10	miR-5580-3p	3	0.00946688
m10	miR-374c-5p	3	0.0014538
m11	miR-1297	11	0.00397167
m11	miR-190a-5p	9	0.00341154
m11	miR-1271-5p	14	4.69613e-06
m11	miR-374b-5p	15	0.00161768
m11	miR-186-5p	19	0.000335078
m11	miR-300	22	1.99937e-08
m11	miR-30e-5p	20	1.61512e-06
m11	miR-34c-5p	17	8.72885e-06
m11	miR-302d-3p	13	0.00285681
m11	miR-320a	13	0.00566168
m11	miR-133b	11	1.26048e-05
m11	miR-32-5p	11	0.00684392
m11	miR-495-3p	23	1.54225e-07
m11	miR-143-3p	12	0.000235319
m11	miR-376b-3p	10	0.000759119
m11	miR-302a-3p	15	0.000486619
m11	miR-194-5p	13	5.05961e-05
m11	miR-27a-3p	14	0.00152686
m11	miR-181b-5p	20	3.40751e-06
m11	miR-103a-3p	19	4.35409e-06
m11	miR-26b-5p	17	0.00378336
m11	miR-373-3p	16	0.000269251
m11	miR-185-5p	11	0.00286089
m11	miR-25-3p	15	0.000176001
m11	miR-96-5p	12	0.000725801
m11	miR-382-5p	13	0.000211433
m11	miR-92a-3p	17	8.67061e-05
m11	miR-19b-3p	14	0.00159426
m11	miR-192-5p	11	0.000731227
m11	miR-205-5p	11	0.000452605
m11	RNU1-1	8	5.22398e-05
m11	miR-130a-3p	15	0.000656544
m11	miR-106a-5p	15	0.00403011
m11	miR-543	15	0.000102141
m11	miR-340-5p	23	1.18936e-06
m11	miR-141-3p	16	5.2758e-06
m11	let-7g-5p	13	0.0015695
m11	miR-301a-3p	22	3.29073e-08
m11	miR-29b-3p	14	0.000111806
m11	let-7e-5p	15	0.000887982
m11	miR-181d-5p	20	3.94176e-06
m11	miR-301b-3p	17	2.29034e-05
m11	miR-424-5p	13	0.00820639
m11	miR-195-5p	13	0.00706419
m11	miR-708-5p	7	0.00422765
m11	miR-214-3p	11	0.00397167
m11	let-7a-5p	14	0.00152686
m11	miR-497-5p	19	8.95513e-06
m11	miR-15b-5p	17	0.00035067
m11	miR-129-5p	21	9.88459e-07
m11	miR-202-3p	16	4.25643e-05
m11	miR-326	8	0.00446685
m11	miR-873-5p	11	0.000473047
m11	miR-371a-5p	11	0.000574903
m11	miR-451a	5	0.00108139
m11	miR-129-1-3p	2	0.00617592
m11	miR-4687-5p	2	0.00617592
m11	miR-9-5p	12	0.00718272
m11	miR-155-5p	13	0.000727917
m11	let-7b-5p	16	0.00205839
m11	miR-376c-3p	9	0.00805242
m11	miR-320d	12	0.00132212
m11	miR-411-5p	8	0.000805114
m11	miR-590-3p	21	0.000588366
m11	miR-423-3p	7	0.000429543
m11	miR-222-3p	14	9.23567e-05
m11	miR-203a-3p	15	0.000535627
m11	miR-454-3p	15	0.000239345
m11	miR-30b-5p	21	2.85092e-07
m11	miR-488-3p	11	0.00138797
m11	miR-377-3p	11	0.00314871
m11	miR-320c	14	0.000134731
m11	miR-499a-5p	11	0.000395681
m11	miR-22-3p	10	0.000457852
m11	miR-4500	10	0.00127245
m11	miR-136-5p	10	0.00187352
m11	miR-551b-5p	3	0.00372402
m11	miR-23b-3p	15	0.000818299
m11	miR-30d-5p	20	1.13606e-06
m11	miR-429	13	0.00119195
m11	miR-10a-5p	8	0.00493219
m11	miR-494-3p	17	2.86568e-05
m11	miR-19a-3p	16	0.000206131
m11	miR-154-5p	13	5.73189e-06
m11	miR-132-3p	13	0.00016048
m11	miR-124-3p	15	0.00362752
m11	miR-150-5p	9	0.00750154
m11	miR-3613-3p	7	9.76347e-05
m11	miR-210-3p	10	5.84484e-05
m11	miR-449a	16	2.85729e-05
m11	miR-208b-3p	5	0.00771139
m11	miR-6847-5p	3	0.00329626
m11	miR-5680	3	0.00936267
m11	miR-4518	3	0.00265323
m11	miR-6892-5p	2	0.00860465
m11	miR-4475	2	0.00663219
m11	TUG1	27	1.92854e-09
m11	miR-323a-3p	4	0.00774838
m11	miR-204-5p	10	0.00784209
m11	miR-211-5p	10	0.00524002
m11	miR-30a-5p	15	0.00107306
m11	miR-206	10	0.00915218
m11	miR-101-3p	12	0.00464465
m11	miR-30c-5p	20	2.1996e-06
m11	miR-29a-3p	11	0.00166334
m11	miR-410-3p	16	0.00026705
m11	miR-433-3p	9	0.00220973
m11	miR-539-5p	15	0.000506549
m11	miR-653-5p	9	0.00378065
m11	miR-193b-3p	19	9.12913e-10
m11	miR-200c-3p	12	0.00385319
m11	miR-363-3p	14	8.02137e-05
m11	miR-212-3p	10	0.00263942
m11	miR-148b-3p	16	8.59507e-06
m11	miR-3619-5p	6	0.00312219
m11	miR-23a-3p	15	0.000692838
m11	miR-152-3p	11	0.00302607
m11	miR-381-3p	15	0.000287655
m11	miR-302e	11	0.00563981
m11	miR-148a-3p	10	0.00583735
m11	miR-181c-5p	15	0.000213111
m11	miR-520d-3p	13	0.0035755
m11	miR-107	18	1.11577e-05
m11	miR-6087	3	0.00402714
m11	miR-876-5p	8	0.00717635
m11	miR-215-5p	9	0.00247219
m11	miR-346	6	0.00660618
m11	miR-615-3p	8	0.00395405
m11	miR-425-5p	8	0.00522878
m11	let-7a-2-3p	3	0.00113931
m11	miR-524-5p	4	0.00359143
m11	miR-520d-5p	4	0.00316179
m11	miR-200b-3p	12	0.00282099
m11	miR-149-5p	11	0.000793301
m11	miR-182-5p	12	0.00196344
m11	miR-2355-5p	4	0.00202437
m11	miR-93-3p	6	5.4819e-05
m11	miR-202-5p	3	0.00860905
m11	miR-4267	3	0.00656872
m11	miR-1911-5p	2	0.00121179
m11	miR-3943	3	0.000763301
m11	miR-99a-3p	2	0.0030778
m11	MALAT1	22	4.13782e-06
m11	miR-216a-5p	9	0.00410545
m11	miR-20a-5p	18	0.000327119
m11	miR-384	9	0.000898427
m11	miR-3666	8	0.00387322
m11	miR-4421	3	0.00615939
m11	miR-576-5p	3	0.0034353
m11	miR-139-5p	11	0.000754012
m11	miR-503-5p	10	0.0044355
m11	miR-4324	3	0.00885612
m11	miR-1909-3p	3	0.00936267
m11	miR-492	5	0.00119437
m11	miR-4517	3	0.00860905
m11	miR-4253	2	0.00617592
m11	miR-3671	4	0.000551435
m11	miR-4470	4	0.000251097
m11	miR-4477b	3	0.00209425
m11	miR-548p	3	0.00677933
m11	miR-4320	2	0.00967744
m11	miR-4450	2	0.00530855
m11	SOX2-OT	2	0.00121179
m11	miR-6504-3p	8	1.57457e-06
m11	miR-552-3p	3	0.0034353
m11	miR-520e	13	0.00193911
m11	miR-613	11	0.000418618
m11	miR-4760-3p	2	0.00860465
m11	miR-944	3	0.00502493
m11	miR-3126-3p	2	0.00617592
m11	miR-218-5p	11	0.00834999
m11	miR-761	6	0.00259598
m11	miR-3607-5p	2	0.00710333
m11	miR-4756-3p	3	0.00179749
m11	miR-4288	2	0.00450232
m11	miR-450a-1-3p	4	0.00852336
m11	miR-8088	2	0.000187302
m11	miR-452-3p	4	0.00446179
m11	miR-483-3p	3	0.00743512
m11	miR-422a	8	0.00379369
m11	miR-548ar-3p	4	0.000527536
m11	miR-885-5p	3	0.000709685
m11	miR-548az-3p	3	0.00836609
m11	miR-371b-3p	2	0.00412249
m11	miR-5690	4	0.00133856
m11	miR-548ar-5p	5	6.37619e-05
m11	miR-548av-5p	3	0.00450926
m11	miR-548b-5p	5	9.76672e-05
m11	miR-548ap-5p	4	0.00129372
m11	miR-548c-5p	4	0.000771133
m11	miR-1303	4	0.00168335
m11	miR-548w	5	8.51169e-05
m11	miR-548y	4	0.0012072
m11	miR-548ay-5p	4	0.000627748
m11	miR-466	4	0.000627748
m11	miR-548a-3p	4	0.000711267
m11	miR-5582-3p	4	0.00208551
m11	miR-4714-3p	3	0.000878112
m11	miR-1910-3p	4	0.00674367
m11	miR-523-5p	2	0.00860465
m11	miR-519b-5p	2	0.00710333
m11	miR-522-5p	2	0.00967744
m11	miR-518e-5p	2	0.0080897
m11	miR-4777-5p	2	0.00573466
m11	miR-548x-5p	4	0.00269428
m11	miR-525-5p	6	0.000288963
m11	miR-4701-3p	3	0.00209425
m11	miR-8065	3	0.000195203
m11	miR-24-1-5p	4	0.00129372
m11	miR-548o-3p	4	0.000156891
m11	miR-1323	4	0.000138061
m11	miR-548i	4	0.000901407
m11	miR-548as-5p	4	0.000972034
m11	miR-548h-5p	4	0.0012072
m11	miR-548au-5p	5	9.33357e-05
m11	miR-548bb-5p	3	0.00885612
m11	miR-548o-5p	4	0.000936251
m11	miR-548aq-5p	4	0.00104647
m11	miR-548ae-5p	5	0.000121691
m11	miR-135b-3p	2	0.00573466
m11	miR-548am-5p	3	0.00836609
m11	miR-548ak	3	0.00789247
m11	miR-4742-3p	3	0.00241977
m11	miR-106a-3p	3	0.00836609
m11	miR-6759-3p	2	0.00375836
m11	miR-557	3	0.00766177
m11	miR-1225-3p	3	0.00387377
m11	miR-4430	4	0.00702134
m11	miR-504-3p	4	0.00647339
m11	miR-605-5p	3	0.00230801
m11	miR-6861-3p	2	0.00246178
m11	miR-659-5p	2	0.00191147
m12	miR-96-5p	7	0.00726566
m12	miR-497-5p	9	0.00670042
m12	miR-499a-5p	6	0.0093598
m12	miR-449a	11	7.4045e-05
m12	miR-4691-3p	2	0.00803992
m12	miR-3977	2	0.00498121
m12	miR-495-3p	12	0.000296389
m12	miR-491-5p	10	1.00833e-05
m12	miR-608	3	0.000925276
m12	miR-6865-5p	2	0.00228912
m12	miR-6815-5p	2	0.00351344
m12	miR-6747-5p	3	0.00014856
m12	miR-374a-5p	15	1.69266e-06
m12	miR-374b-5p	15	1.33464e-06
m12	miR-300	13	8.41388e-06
m12	miR-590-3p	13	0.00246071
m12	miR-520c-3p	9	0.00261455
m12	miR-302a-3p	11	0.000253169
m12	miR-143-5p	3	0.0086276
m12	FENDRR	13	0.00245099
m12	miR-23b-3p	12	8.82875e-05
m12	miR-33a-5p	8	0.00135349
m12	miR-34c-5p	8	0.00647526
m12	miR-320a	9	0.00501311
m12	miR-98-5p	11	0.000201068
m12	miR-181d-5p	11	0.000687651
m12	miR-18a-5p	9	0.000358405
m12	let-7c-5p	9	0.00637272
m12	miR-27a-3p	9	0.00403332
m12	miR-33b-5p	7	0.00176893
m12	miR-185-5p	7	0.00812689
m12	miR-509-3p	4	0.00759106
m12	miR-181c-5p	9	0.00235136
m12	let-7i-5p	10	0.000833082
m12	let-7a-5p	9	0.00403332
m12	miR-92a-3p	9	0.00578189
m12	miR-877-5p	3	0.00592622
m12	miR-221-3p	8	0.00272229
m12	miR-21-5p	8	0.00156932
m12	miR-23a-3p	14	2.76948e-06
m12	miR-203a-3p	9	0.00419914
m12	miR-361-5p	7	0.00285679
m12	miR-34a-5p	13	7.4013e-06
m12	miR-376c-3p	7	0.00313005
m12	miR-494-3p	12	4.04241e-05
m12	miR-486-5p	7	9.98352e-05
m12	miR-103a-3p	9	0.00484586
m12	miR-26b-5p	13	0.000577081
m12	miR-452-3p	3	0.00614702
m12	miR-544a	8	0.00155846
m12	miR-30d-5p	11	0.000345999
m12	miR-30a-5p	11	0.000489329
m12	miR-155-5p	11	4.37098e-05
m12	miR-302b-3p	8	0.00829874
m12	miR-137	8	0.00244726
m12	miR-410-3p	10	0.00156513
m12	miR-200b-3p	10	0.000272136
m12	miR-200c-3p	12	1.43813e-05
m12	miR-590-5p	8	0.000338949
m12	miR-758-3p	6	0.00104227
m12	miR-20b-5p	10	0.00469829
m12	miR-200a-3p	11	1.5724e-05
m12	miR-7156-5p	2	0.00390833
m12	miR-24-1-5p	3	0.0023583
m12	miR-22-5p	2	0.00568271
m12	miR-206	7	0.00858497
m12	miR-429	15	4.57079e-08
m12	miR-30c-5p	10	0.00191966
m12	miR-139-5p	7	0.00328529
m12	miR-382-5p	7	0.00751649
m12	miR-375	7	0.00121152
m12	miR-34b-3p	3	0.000703574
m12	miR-20a-5p	10	0.00709552
m12	miR-4735-3p	3	0.00796034
m12	miR-202-3p	8	0.00712777
m12	miR-221-5p	2	0.00775963
m12	miR-3617-5p	2	0.00981571
m12	miR-381-3p	8	0.00988113
m12	miR-23c	8	3.55018e-05
m12	miR-222-3p	7	0.00981388
m12	miR-485-5p	7	0.00662738
m12	miR-519d-3p	10	0.00227833
m12	miR-135a-5p	8	0.000884997
m12	miR-520a-3p	9	0.00138615
m12	miR-10a-5p	7	0.000638241
m12	miR-6511b-5p	3	0.000331975
m12	miR-6811-5p	3	0.000170798
m12	miR-30a-3p	5	0.00422957
m12	miR-299-3p	6	0.00146886
m12	miR-378a-3p	7	0.000964299
m12	miR-6737-5p	2	0.00370841
m12	miR-208a-5p	3	0.000250164
m12	miR-208b-5p	2	0.00920602
m12	miR-449b-3p	2	0.00617405
m12	miR-3147	2	0.00351344
m12	miR-548x-3p	3	0.00637271
m12	miR-548aq-3p	4	0.000618787
m12	miR-548j-3p	3	0.00695843
m12	miR-548ah-3p	3	0.00603601
m12	miR-1323	2	0.00950867
m13	miR-4697-5p	2	0.00395707
m13	miR-6778-3p	5	0.00290347
m13	miR-3653-5p	5	0.00164196
m13	miR-20b-5p	12	0.00198442
m13	miR-216a-5p	7	0.0048448
m13	miR-6499-3p	5	0.00164196
m13	miR-384	6	0.00652518
m13	miR-564	2	0.00981571
m13	miR-3927-5p	2	0.00223531
m13	miR-216a-3p	3	0.00576954
m13	miR-4695-5p	3	0.00774549
m13	miR-6516-5p	4	0.00247272
m13	miR-622	2	0.00981571
m13	miR-640	3	0.00685603
m13	miR-6744-3p	3	0.00205968
m13	miR-4454	2	0.00371673
m13	miR-6813-3p	2	0.00526364
m13	miR-6512-3p	4	0.00334906
m13	miR-6849-3p	6	0.000299679
m13	let-7g-3p	2	0.00838477
m13	miR-6721-5p	3	0.0014445
m13	miR-766-3p	4	0.00778447
m13	miR-6790-3p	4	0.00119001
m13	miR-764	3	0.00853648
m14	miR-548s	5	0.000568088
m14	miR-215-5p	10	6.33216e-05
m14	miR-4786-5p	3	0.00691981
m14	miR-106b-5p	12	0.00874155
m14	miR-331-3p	5	0.00195474
m14	miR-6720-5p	4	0.00584692
m14	miR-340-5p	16	0.000147973
m14	miR-342-3p	7	0.00579555
m14	miR-200c-3p	10	0.00406383
m14	let-7d-5p	12	0.000959978
m14	let-7i-5p	10	0.0083009
m14	TERC	2	0.00816458
m14	miR-1297	9	0.00533607
m14	miR-143-3p	9	0.00150064
m14	miR-26a-5p	10	0.00408914
m14	miR-222-3p	9	0.00509834
m14	miR-539-5p	12	0.00110493
m14	miR-26b-5p	13	0.0098437
m14	miR-488-3p	10	0.000544971
m14	miR-542-3p	8	0.00133721
m14	miR-200b-3p	10	0.00308814
m14	TUG1	13	0.00349258
m14	miR-320b	9	0.00846337
m14	miR-320c	9	0.00641457
m14	miR-216b-5p	9	0.000602226
m14	miR-193b-3p	12	8.69033e-06
m14	miR-324-5p	6	0.00313878
m14	miR-542-5p	2	0.00126031
m14	miR-4676-5p	3	0.00104108
m14	miR-1296-3p	2	0.00778286
m14	miR-19b-3p	11	0.00367886
m14	miR-575	3	0.00143351
m14	miR-329-3p	8	0.00484278
m14	miR-192-5p	13	1.93184e-06
m14	miR-873-5p	9	0.000875798
m14	HELLPAR	2	0.000299157
m14	miR-151a-3p	3	0.00903938
m14	miR-4760-3p	2	0.00503418
m15	miR-103b	2	0.00294458
m15	miR-4697-5p	2	0.00334595
m15	miR-3656	2	0.00653081
m15	miR-3653-5p	4	0.00785535
m15	miR-6499-3p	5	0.00111589
m15	miR-16-1-3p	2	0.00962959
m15	miR-584-5p	2	0.00710667
m15	miR-4695-5p	3	0.00611044
m15	miR-6516-5p	4	0.00180395
m15	miR-1912	2	0.00469365
m15	miR-7702	2	0.000729383
m15	miR-4454	2	0.00314224
m15	miR-6813-3p	2	0.00445427
m16	miR-144-3p	15	9.40618e-06
m16	miR-186-5p	13	0.00310489
m16	miR-93-5p	14	0.000670696
m16	miR-30c-5p	11	0.00306442
m16	miR-421	9	0.0030491
m16	miR-302c-3p	10	0.00381612
m16	miR-301a-3p	10	0.00564346
m16	miR-590-3p	19	2.30637e-05
m16	miR-495-3p	12	0.00216951
m16	miR-26b-5p	15	0.000496527
m16	miR-383-5p	7	0.00756343
m16	miR-34b-5p	7	0.000229983
m16	miR-200a-3p	8	0.00788257
m16	miR-425-3p	3	0.00897564
m16	miR-454-5p	2	0.00395922
m16	miR-30a-5p	11	0.00301438
m16	miR-320a	10	0.00690707
m16	miR-324-3p	5	0.00127994
m16	miR-511-5p	5	0.00563931
m16	CRNDE	12	0.00180117
m16	miR-539-5p	13	0.000119736
m16	miR-150-5p	7	0.0095199
m16	miR-1250-3p	5	1.80883e-05
m16	miR-346	5	0.00595668
m16	miR-212-3p	8	0.00280544
m16	miR-6810-3p	2	0.00751154
m16	miR-3184-5p	3	0.00308725
m16	miR-148b-3p	10	0.000956362
m16	miR-505-3p	7	0.00471291
m16	miR-6848-3p	3	0.00765253
m16	miR-331-3p	5	0.00130127
m16	miR-499a-5p	9	0.00038046
m16	miR-204-5p	10	0.000482308
m16	miR-451b	3	0.00146833
m16	miR-653-5p	8	0.00127661
m16	miR-31-5p	9	0.00117194
m16	miR-125a-5p	7	0.00232637
m16	miR-6811-3p	3	0.00265323
m16	miR-8076	2	0.00684761
m16	miR-342-3p	7	0.00348972
m16	miR-4802-5p	2	0.00684761
m16	miR-7113-3p	3	0.00487833
m16	miR-6873-3p	4	0.00382767
m16	miR-1470	3	0.00356251
m16	miR-767-5p	3	0.00282197
m16	miR-659-3p	2	0.00929273
m16	miR-372-3p	9	0.00852978
m16	miR-211-5p	8	0.00504701
m16	miR-605-5p	3	0.000798793
m16	miR-503-3p	2	0.0030119
m16	miR-6758-5p	3	0.00386796
m16	miR-6750-5p	2	0.00279423
m16	miR-136-3p	2	0.00258431
m16	miR-138-2-3p	2	0.00820338
m16	miR-211-3p	2	0.00502688
m16	miR-3942-3p	3	0.000964229
m16	miR-2052	2	0.00820338
m16	miR-6515-5p	2	0.00820338
m16	miR-4709-5p	2	0.00929273
m16	miR-34c-3p	2	0.00200157
m16	miR-1229-5p	2	0.00149037
m16	miR-6730-5p	2	0.00560492
m17	miR-1297	10	0.000240406
m17	miR-9-5p	9	0.00462485
m17	miR-421	10	0.000258482
m17	miR-590-3p	17	4.32655e-05
m17	miR-154-5p	8	0.000319104
m17	let-7e-5p	11	0.000822596
m17	miR-342-3p	6	0.00731716
m17	miR-203a-3p	9	0.00700944
m17	miR-520b	9	0.00328864
m17	miR-361-5p	8	0.000990328
m17	miR-194-5p	7	0.00531977
m17	miR-103a-3p	9	0.00804923
m17	miR-25-3p	9	0.00355948
m17	miR-590-5p	8	0.00057398
m17	miR-520a-3p	9	0.00239336
m17	miR-520d-3p	9	0.00586706
m17	miR-107	9	0.006611
m17	miR-30e-3p	6	0.000146488
m17	miR-422a	8	0.000129585
m17	miR-378a-3p	7	0.00151869
m17	miR-340-5p	16	7.07818e-06
m17	miR-300	14	3.87347e-06
m17	miR-320b	10	0.000429403
m17	miR-381-3p	12	7.42481e-05
m17	miR-4458	7	0.00171565
m17	miR-320d	9	0.00112165
m17	let-7g-5p	9	0.00315951
m17	miR-132-3p	10	0.000119278
m17	miR-30b-5p	9	0.0086317
m17	miR-217	8	0.00137248
m17	miR-27b-3p	11	0.000982209
m17	miR-28-5p	7	0.00106214
m17	miR-181b-5p	16	6.11415e-07
m17	miR-488-3p	12	2.11595e-06
m17	miR-509-3p	4	0.00988076
m17	miR-128-3p	9	0.00391181
m17	miR-15b-5p	12	0.000599336
m17	miR-92a-3p	11	0.000822596
m17	miR-448	11	0.000130276
m17	miR-4500	7	0.00290538
m17	miR-646	3	0.00653535
m17	miR-4696	3	0.000951615
m17	CRNDE	14	2.93171e-05
m17	miR-130a-3p	9	0.00793646
m17	miR-186-5p	18	6.17354e-07
m17	miR-181a-5p	10	0.00282268
m17	miR-301a-3p	10	0.00203337
m17	miR-301b-3p	11	0.000336224
m17	miR-708-5p	10	3.26798e-07
m17	miR-129-5p	11	0.00134199
m17	miR-371a-5p	9	0.000184321
m17	miR-1260b	3	0.00948277
m17	miR-920	2	0.00429998
m17	miR-652-3p	3	0.00300398
m17	miR-6894-3p	2	0.00230482
m17	miR-155-5p	9	0.00178385
m17	miR-30e-5p	9	0.00958709
m17	miR-26a-5p	11	0.000159687
m17	miR-222-3p	8	0.00414247
m17	miR-454-3p	9	0.00429116
m17	miR-496	6	0.00636326
m17	miR-199b-5p	8	0.000306352
m17	miR-499a-5p	7	0.0033022
m17	miR-22-3p	6	0.00645912
m17	miR-136-5p	8	0.000852279
m17	miR-106b-3p	2	0.00501058
m17	miR-8087	2	0.00773765
m17	miR-101-3p	10	0.000833885
m17	miR-143-3p	7	0.0056443
m17	miR-124-3p	11	0.00261494
m17	miR-27a-3p	11	0.000518996
m17	RNU1-1	9	8.68391e-08
m17	miR-494-3p	10	0.00154043
m17	miR-495-3p	17	2.84267e-07
m17	miR-150-5p	8	0.00102332
m17	miR-3613-3p	4	0.00392944
m17	miR-10b-5p	6	0.00228742
m17	miR-205-5p	8	0.000782581
m17	miR-208b-3p	4	0.00637527
m17	miR-518a-5p	3	0.0047156
m17	miR-4475	2	0.00247792
m17	miR-378a-5p	4	0.00818741
m17	miR-615-3p	6	0.00421856
m17	miR-425-5p	6	0.00529259
m17	miR-4760-3p	2	0.00322954
m17	miR-1180-3p	2	0.00744067
m17	miR-384	6	0.00391057
m17	miR-4257	4	0.000498121
m17	miR-1827	6	0.000220985
m17	miR-1910-3p	4	0.0010808
m17	miR-653-5p	7	0.00250655
m17	miR-548aq-3p	3	0.00857409
m17	miR-548am-3p	3	0.00872179
m17	miR-216a-5p	11	2.24623e-06
m17	miR-876-5p	6	0.00685317
m17	miR-376a-3p	6	0.00563345
m17	miR-5007-3p	2	0.00364045
m17	miR-125a-3p	7	0.00201428
m17	miR-302e	10	0.000350624
m17	miR-3148	3	0.0033255
m17	miR-5691	2	0.00834745
m17	miR-651-5p	2	0.0034321
m17	miR-7703	4	0.00127968
m17	miR-197-3p	7	0.00132781
m17	miR-1224-5p	2	0.00407442
m17	miR-566	2	0.00525866
m17	miR-548aw	3	0.0050297
m17	miR-500a-3p	3	0.0081399
m17	miR-6833-5p	2	0.00658173
m17	miR-379-5p	5	0.00225086
m17	miR-93-3p	3	0.00758169
m17	miR-6804-5p	2	0.007149
m17	miR-216b-3p	2	0.00834745
m17	miR-325	3	0.00481894
m17	miR-4763-5p	2	0.00453121
m17	miR-4312	3	0.000351643
m17	miR-185-3p	2	0.00603608
m17	miR-6083	3	0.00209448
m17	miR-31-3p	2	0.00407442
m17	miR-2467-3p	3	0.00581092
m17	miR-548ai	2	0.00551228
m17	miR-548ag	2	0.00284195
m17	miR-4536-5p	2	0.00322954
m17	miR-548ba	2	0.00364045
m17	miR-6812-5p	2	0.00322954
m17	miR-3591-5p	2	0.00834745
m18	miR-30d-5p	10	0.0037752
m18	miR-144-3p	13	7.21992e-05
m18	miR-186-5p	13	0.00141735
m18	miR-93-5p	12	0.00301729
m18	miR-30c-5p	12	0.000421007
m18	miR-421	8	0.00633199
m18	miR-142-3p	7	0.00717744
m18	miR-302c-3p	9	0.00689442
m18	miR-301a-3p	9	0.00978363
m18	miR-590-3p	17	9.13227e-05
m18	miR-495-3p	12	0.00102436
m18	miR-26a-5p	10	0.00107753
m18	miR-424-5p	12	0.000431962
m18	miR-26b-5p	15	0.000188003
m18	miR-542-3p	6	0.0091794
m18	miR-383-5p	7	0.00479822
m18	miR-497-5p	10	0.00518479
m18	miR-34b-5p	7	0.000135944
m18	miR-425-3p	4	0.000643779
m18	miR-454-5p	2	0.00336657
m18	miR-30a-5p	13	0.000102028
m18	miR-19a-3p	10	0.00357987
m18	miR-324-3p	5	0.000878841
m18	miR-149-5p	9	0.000372163
m18	miR-19b-3p	9	0.00983003
m18	miR-744-5p	5	0.000766791
m18	CRNDE	13	0.000226712
m18	miR-539-5p	14	1.00823e-05
m18	miR-150-5p	7	0.006081
m18	miR-1250-3p	4	0.000225891
m18	miR-346	5	0.00418223
m18	miR-212-3p	9	0.000352451
m18	miR-29c-3p	8	0.00419739
m18	miR-29b-3p	9	0.00172227
m18	miR-6810-3p	2	0.00639927
m18	miR-148b-3p	11	0.000106504
m18	miR-148a-3p	8	0.00330949
m18	miR-28-5p	6	0.00681336
m18	miR-708-5p	5	0.00935279
m18	miR-6848-3p	3	0.006085
m18	miR-331-3p	5	0.000893661
m18	miR-499a-5p	8	0.0010106
m18	miR-204-5p	9	0.00108212
m18	miR-6738-3p	2	0.00760635
m18	miR-30e-5p	11	0.00131258
m18	miR-653-5p	8	0.000733027
m18	miR-15a-5p	11	0.00195082
m18	miR-125a-5p	7	0.00143236
m18	miR-8076	2	0.00583182
m18	miR-16-5p	11	0.00509405
m18	miR-342-3p	7	0.00216893
m18	miR-4802-5p	2	0.00583182
m18	miR-7113-3p	3	0.00386551
m18	miR-659-3p	2	0.00792295
m18	miR-4273	2	0.0089078
m18	miR-139-5p	7	0.00676697
m18	miR-211-3p	2	0.00427713
m18	miR-3942-3p	3	0.000757453
m18	miR-5697	3	0.00184165
m18	miR-3139	3	0.00306006
m18	miR-34c-3p	2	0.00169953
m19	miR-1271-5p	11	2.44836e-06
m19	miR-429	11	0.000103127
m19	miR-155-5p	9	0.0013623
m19	let-7b-5p	12	0.000762297
m19	miR-34a-5p	11	0.000272494
m19	miR-181a-5p	9	0.00717924
m19	miR-495-3p	13	0.000106551
m19	miR-99b-5p	3	0.0081471
m19	miR-218-5p	8	0.00627988
m19	miR-4306	5	0.00193194
m19	miR-193b-3p	7	0.0034662
m19	miR-183-5p	9	0.000482391
m19	miR-224-5p	9	0.000224906
m19	miR-135a-5p	8	0.00114821
m19	miR-96-5p	11	1.82799e-05
m19	miR-199b-5p	7	0.00130615
m19	miR-148b-3p	12	7.86831e-06
m19	miR-506-3p	9	0.0016928
m19	miR-449a	12	2.09107e-05
m19	miR-489-3p	3	0.00635757
m19	miR-422a	6	0.00338437
m19	miR-548z	4	0.00096042
m19	miR-548h-3p	3	0.00545216
m19	miR-502-5p	4	0.00100253
m19	miR-6870-3p	2	0.00561615
m19	TUG1	11	0.00321001
m19	CRNDE	11	0.00133572
m19	miR-211-5p	10	6.7631e-05
m19	miR-1-3p	10	0.000222352
m19	miR-30d-5p	9	0.00650548
m19	miR-30a-5p	11	0.000691836
m19	miR-206	12	4.03583e-06
m19	miR-10a-5p	6	0.00419575
m19	miR-30e-5p	14	6.08563e-06
m19	miR-449b-5p	6	0.00808682
m19	miR-519c-5p	5	0.000406892
m19	miR-200c-3p	8	0.00762115
m19	miR-129-5p	13	5.71434e-05
m19	miR-302b-5p	3	0.00388706
m19	miR-8084	2	0.00665332
m19	miR-16-5p	13	0.000182901
m19	miR-374a-5p	12	0.000295218
m19	miR-9-5p	9	0.0035814
m19	miR-186-5p	16	8.42493e-06
m19	miR-93-5p	11	0.00431883
m19	miR-101-3p	9	0.00246083
m19	miR-302c-3p	9	0.00373855
m19	miR-590-3p	12	0.00975735
m19	miR-339-5p	6	0.00170978
m19	miR-372-3p	9	0.0026375
m19	miR-18a-5p	8	0.00216529
m19	miR-203a-3p	9	0.00546593
m19	miR-106b-5p	12	0.000874877
m19	miR-128-3p	14	1.18281e-06
m19	miR-365a-3p	5	0.00802156
m19	miR-4789-3p	5	4.46926e-05
m19	miR-603	7	8.05344e-06
m19	miR-200b-3p	11	7.90727e-05
m19	miR-761	4	0.0084087
m19	miR-185-5p	9	0.000603279
m19	miR-503-5p	8	0.00143862
m19	miR-3646	4	0.000239222
m19	miR-497-5p	9	0.00864941
m19	miR-15b-5p	10	0.00515687
m19	miR-3127-5p	2	0.00612461
m19	miR-375	7	0.00152567
m19	miR-5692a	3	0.00635757
m19	miR-561-5p	2	0.00169269
m19	miR-29a-3p	10	6.89174e-05
m19	miR-148a-3p	7	0.00745772
m19	miR-26a-5p	9	0.0021105
m19	miR-504-5p	6	0.000582741
m19	miR-214-3p	9	0.000821693
m19	miR-25-3p	8	0.00958044
m19	miR-19b-3p	9	0.00541224
m19	miR-29c-3p	10	0.000106718
m19	miR-20a-5p	11	0.00306647
m19	miR-299-3p	5	0.00936485
m19	miR-30b-5p	11	0.000516817
m19	miR-18b-5p	9	0.000182435
m19	let-7i-5p	10	0.00113914
m19	miR-448	8	0.00669328
m19	miR-320d	8	0.00352701
m19	miR-137	8	0.00313666
m19	miR-410-3p	12	0.000133161
m19	miR-210-3p	6	0.00152892
m19	miR-199a-5p	9	4.2255e-05
m19	miR-6742-3p	3	0.00482748
m19	miR-4793-3p	3	0.00914222
m19	miR-301a-3p	10	0.0015191
m19	miR-4429	5	0.00426889
m19	miR-6838-5p	5	0.000311423
m19	miR-15a-5p	11	0.000898655
m19	miR-27b-3p	13	3.84159e-05
m19	miR-362-3p	7	0.00546381
m19	let-7a-5p	10	0.00147612
m19	miR-1277-5p	5	0.00198051
m19	miR-136-5p	7	0.00313616
m19	miR-4789-5p	4	0.000386867
m19	miR-646	4	0.000493831
m19	miR-3924	3	0.00388706
m19	miR-4524b-5p	3	0.00156472
m19	miR-4643	3	0.0021155
m19	miR-376c-3p	7	0.00390209
m19	let-7g-5p	9	0.00243233
m19	miR-98-5p	12	6.30804e-05
m19	let-7e-5p	9	0.00748402
m19	miR-144-3p	10	0.00198637
m19	miR-3662	3	0.00734773
m19	miR-4719	3	0.00103526
m19	miR-4774-5p	2	0.00214217
m19	miR-141-3p	10	0.000166303
m19	miR-200a-3p	9	0.000621757
m19	miR-3941	6	3.06756e-05
m19	miR-3163	4	0.00186525
m19	miR-5582-3p	3	0.0037998
m19	miR-126-3p	5	1.61502e-06
m19	miR-663a	3	0.00223831
m19	miR-133b	8	3.84698e-05
m19	miR-548d-3p	3	0.0081471
m19	miR-5189-3p	2	0.00561615
m19	miR-145-5p	8	0.000951542
m19	miR-548ah-3p	4	0.000590463
m19	miR-3678-3p	2	0.00443497
m19	miR-6733-5p	3	0.00119655
m19	miR-548j-3p	3	0.00774128
m19	miR-548aj-3p	3	0.00696637
m19	miR-34c-5p	9	0.00228027
m19	miR-133a-3p	5	0.00871049
m19	miR-190a-5p	6	0.00830766
m19	miR-193a-3p	7	0.000148972
m19	miR-622	3	0.000297454
m19	miR-378i	3	0.00182713
m19	miR-1255b-5p	2	0.00536958
m19	miR-224-3p	2	0.00866022
m19	miR-31-3p	3	0.00010477
m19	miR-4796-5p	2	0.000487022
m19	miR-4255	2	0.00512814
m19	miR-1305	3	0.00236547
m19	miR-190a-3p	5	0.00190798
m19	miR-7156-5p	2	0.00421438
m19	miR-6867-5p	4	0.002487
m19	UCA1	2	0.00246978
m19	miR-5692b	3	0.00223831
m19	miR-378b	3	0.00434175
m19	miR-3134	2	0.00319111
m19	HOTAIR	2	0.00489188
m19	miR-22-5p	2	0.00612461
m19	let-7a-2-3p	2	0.00638645
m19	miR-6891-3p	2	0.00612461
m19	miR-301a-5p	2	0.00489188
m19	miR-7157-5p	3	0.0010742
m19	miR-3529-3p	2	0.00665332
m2	MALAT1	31	0.000175505
m2	miR-106a-5p	28	0.000554864
m2	miR-16-5p	28	0.000753938
m2	miR-1297	25	3.15912e-06
m2	miR-216a-5p	25	6.87938e-09
m2	miR-429	19	0.00620182
m2	miR-302b-3p	20	0.00573468
m2	miR-300	45	1.11022e-15
m2	miR-320b	25	1.11404e-05
m2	miR-381-3p	36	3.20274e-10
m2	miR-30e-5p	25	0.000627854
m2	miR-34c-5p	19	0.00770041
m2	miR-320d	26	1.04471e-06
m2	miR-301a-3p	26	0.000117179
m2	miR-590-3p	60	2.77556e-15
m2	miR-495-3p	43	2.13873e-11
m2	miR-520c-3p	22	0.00147599
m2	let-7e-5p	29	1.57107e-05
m2	miR-372-3p	19	0.00956235
m2	miR-26a-5p	24	8.74456e-05
m2	miR-132-3p	23	7.75011e-06
m2	miR-222-3p	24	8.9205e-06
m2	miR-124-3p	25	0.00439671
m2	miR-203a-3p	28	1.74208e-05
m2	miR-454-3p	26	3.48607e-05
m2	miR-200b-3p	21	0.000848177
m2	miR-302a-3p	23	0.00144402
m2	miR-130b-3p	21	0.00633752
m2	miR-194-5p	17	0.00107559
m2	miR-193b-3p	21	7.56526e-06
m2	miR-708-5p	15	2.05669e-05
m2	miR-139-5p	17	0.000965918
m2	miR-377-3p	18	0.00268946
m2	miR-519d-3p	23	0.00517138
m2	miR-193a-3p	11	0.00285338
m2	miR-503-5p	20	0.00010448
m2	miR-320c	22	0.000133064
m2	miR-15b-5p	26	0.00149142
m2	miR-382-5p	23	1.21892e-05
m2	miR-216b-5p	18	9.22441e-05
m2	miR-548c-3p	9	0.000975552
m2	miR-499a-5p	21	3.66334e-06
m2	miR-520a-3p	21	0.00107724
m2	miR-221-3p	29	2.14701e-08
m2	miR-520d-3p	22	0.00252483
m2	miR-613	14	0.00785861
m2	miR-875-5p	11	0.00129395
m2	miR-548ah-5p	6	0.0042857
m2	miR-3668	3	0.00347562
m2	miR-3935	4	0.00032999
m2	miR-371a-5p	22	2.05121e-06
m2	miR-422a	15	0.000238701
m2	miR-378a-3p	17	8.00851e-05
m2	miR-493-5p	8	0.00433352
m2	miR-508-3p	7	0.00237781
m2	miR-376a-2-5p	4	6.87502e-05
m2	miR-30d-3p	5	0.00081706
m2	CRNDE	36	7.16081e-08
m2	miR-130a-3p	29	9.02466e-06
m2	miR-23a-3p	32	3.86111e-07
m2	miR-17-5p	37	9.55783e-07
m2	miR-23b-3p	35	1.61825e-08
m2	miR-20a-5p	30	0.000243316
m2	miR-186-5p	45	4.08771e-10
m2	miR-494-3p	34	7.51291e-09
m2	miR-302d-3p	22	0.00182778
m2	miR-320a	27	7.43125e-05
m2	miR-98-5p	27	2.53564e-05
m2	miR-181d-5p	26	0.00064648
m2	miR-301b-3p	21	0.00385337
m2	miR-424-5p	31	3.20663e-06
m2	miR-485-5p	17	0.00373716
m2	miR-15a-5p	23	0.00556818
m2	miR-27b-3p	27	0.000152766
m2	miR-28-5p	19	2.62001e-06
m2	let-7c-5p	34	9.46445e-08
m2	miR-195-5p	31	2.18548e-06
m2	miR-181b-5p	37	6.11028e-09
m2	miR-26b-5p	36	1.75704e-05
m2	let-7i-5p	21	0.00466658
m2	miR-22-3p	14	0.00187114
m2	miR-20b-5p	33	5.1175e-06
m2	miR-107	25	0.000262599
m2	miR-133a-3p	11	0.00566818
m2	miR-323b-5p	13	0.00238353
m2	miR-548m	4	0.00130845
m2	miR-99a-5p	8	0.000265375
m2	miR-500a-3p	7	0.000532333
m2	FENDRR	32	0.00584873
m2	miR-384	13	0.00208247
m2	miR-101-3p	19	0.00862782
m2	miR-24-3p	22	0.000256967
m2	miR-410-3p	33	1.8243e-07
m2	miR-362-3p	15	0.0097273
m2	miR-129-5p	36	2.68762e-08
m2	miR-31-5p	23	3.71698e-06
m2	miR-140-5p	18	3.2096e-05
m2	miR-208b-3p	8	0.00389845
m2	miR-374a-5p	27	0.000381152
m2	miR-340-5p	31	0.000190429
m2	let-7b-5p	34	4.41488e-06
m2	miR-204-5p	18	0.00205119
m2	miR-421	33	8.48952e-11
m2	miR-505-3p	21	1.12047e-06
m2	let-7d-5p	27	3.24135e-05
m2	miR-224-5p	18	0.000517627
m2	miR-25-3p	26	2.15457e-05
m2	miR-149-5p	18	0.000377338
m2	miR-92a-3p	35	1.97901e-08
m2	miR-146a-5p	16	0.000847575
m2	miR-155-5p	23	9.08791e-05
m2	miR-135b-5p	17	0.00061733
m2	miR-19a-3p	30	3.15522e-06
m2	miR-128-3p	22	0.00115901
m2	miR-146b-5p	14	0.00803484
m2	miR-506-3p	23	0.000144486
m2	miR-370-3p	15	9.69339e-05
m2	miR-1-3p	18	0.00504391
m2	miR-30a-5p	32	9.87638e-07
m2	miR-206	20	0.000420524
m2	miR-218-5p	21	0.000908858
m2	miR-539-5p	23	0.00151795
m2	miR-27a-3p	25	0.00027505
m2	miR-379-5p	12	7.87628e-05
m2	miR-935	4	0.00444377
m2	miR-93-5p	27	0.00445688
m2	miR-154-5p	13	0.0067966
m2	miR-32-5p	18	0.00782561
m2	miR-520b	19	0.00900778
m2	miR-153-3p	15	0.00358255
m2	miR-361-5p	16	0.00195038
m2	miR-486-5p	15	1.26154e-05
m2	miR-103a-3p	27	6.80812e-05
m2	miR-590-5p	14	0.00569912
m2	miR-498	8	0.00500438
m2	miR-877-5p	6	0.00238069
m2	miR-6721-5p	4	0.00488679
m2	miR-599	16	6.73444e-05
m2	miR-6838-5p	7	0.0052027
m2	miR-10a-5p	13	0.00327256
m2	miR-143-3p	17	0.00121148
m2	miR-488-3p	25	2.69251e-07
m2	miR-761	8	0.00777951
m2	miR-181c-5p	23	0.00050989
m2	miR-212-3p	22	3.41876e-06
m2	miR-136-5p	20	1.96424e-05
m2	DCP1A	4	0.00364058
m2	miR-10b-5p	12	0.00243282
m2	miR-744-5p	8	0.00242703
m2	miR-183-3p	4	0.00234139
m2	miR-4436b-3p	3	0.00815052
m2	miR-4724-5p	3	0.0097005
m2	EMG1	3	0.00347562
m2	ZNF518A	7	1.03258e-07
m2	PPP1R9B	8	2.66279e-08
m2	miR-4651	4	0.00310732
m2	ZNF761	4	2.19722e-05
m2	CASP8AP2	4	0.000143807
m2	SLC37A4	5	3.80791e-06
m2	C11orf95	6	7.5385e-07
m2	CWC15	4	8.06819e-05
m2	JRK	4	4.22795e-06
m2	KIZ	2	0.00418347
m2	miR-4444-1	3	7.12888e-07
m2	XIST	7	2.28942e-08
m2	SNHG12	5	1.66545e-05
m2	SNHG7	6	2.23958e-06
m2	SNORA24	3	0.00477289
m2	PVT1	5	3.59763e-05
m2	SNHG15	7	2.54972e-11
m2	HOTAIRM1	5	7.78434e-06
m2	SNHG1	6	3.36495e-06
m2	TMEM161B-AS1	4	2.15901e-07
m2	SEPT7P2	3	0.00141736
m2	SNORD68	3	0.00591382
m2	DGCR5	2	0.00418347
m2	HCG11	3	0.00591382
m2	LINC00115	2	8.02288e-05
m2	WHAMMP3	3	0.000441776
m2	SENP3-EIF4A1	3	0.000190791
m2	SCARNA16	3	0.00591382
m2	MIR17HG	5	3.19245e-05
m2	NEAT1	6	5.40466e-05
m2	SNORD46	4	0.000447143
m2	RNA5-8SP6	2	0.00277083
m2	FAM157A	2	8.02288e-05
m2	UBE2Q2P2	2	0.00163556
m2	RPS10P7	2	0.000475689
m2	SNORA81	4	0.000236632
m2	SNORA36A	3	0.000726083
m2	LINC00472	5	3.13956e-07
m2	PDXDC2P	5	5.53849e-11
m2	TMEM44-AS1	2	0.000239261
m2	MAFG-AS1	3	2.83265e-06
m2	SUZ12P1	5	1.44461e-05
m2	LINC00473	3	7.03471e-06
m2	CROCCP2	4	4.28768e-07
m2	RNU6ATAC30P	2	8.02288e-05
m2	FOXO3B	2	0.000788125
m2	NBR2	3	2.83265e-06
m2	SCARNA1	6	2.95787e-07
m2	DNAJC3-AS1	4	6.87502e-05
m2	RNU6ATAC25P	2	8.02288e-05
m2	LRRC75A-AS1	5	4.31548e-07
m2	PRKAG2-AS1	3	7.12888e-07
m2	SNHG20	6	2.15499e-10
m2	AGAP11	3	2.83265e-06
m2	NORAD	6	8.21777e-09
m2	DTX2P1-UPK3BP1-PMS2P11	2	8.02288e-05
m2	RNA5-8SP2	2	0.0011752
m2	RNU6ATAC3P	2	8.02288e-05
m2	SMIM10L2B	3	0.000190791
m2	CTBP1-AS2	5	2.44899e-08
m2	LINC00266-1	2	8.02288e-05
m2	LINC00493	6	2.15499e-10
m2	FOXI3	3	3.86171e-05
m2	ASB16-AS1	5	1.1462e-09
m2	TMEM254-AS1	3	7.12888e-07
m2	RNU6ATAC31P	2	8.02288e-05
m2	PI4KAP1	4	9.31841e-08
m2	RFPL1S	3	2.83265e-06
m2	ATP6V0E2-AS1	2	0.00163556
m2	ASH1L-AS1	4	3.12813e-08
m2	DICER1-AS1	4	3.12813e-08
m2	LINC00265	2	0.000788125
m2	PXN-AS1	3	7.03471e-06
m2	ZNF833P	2	0.000475689
m2	LAMTOR5-AS1	3	2.83265e-06
m2	MT1JP	2	8.02288e-05
m2	NDUFA6-AS1	2	0.000239261
m2	LINC00167	3	7.12888e-07
m2	ERVK13-1	3	7.12888e-07
m2	FAM157C	2	8.02288e-05
m2	GOLGA2P2Y	2	8.02288e-05
m2	SLX1B-SULT1A4	2	8.02288e-05
m2	ZNF888	2	8.02288e-05
m2	miR-877-3p	12	5.17801e-05
m2	miR-484	14	0.000160896
m2	miR-653-5p	20	6.26267e-06
m2	miR-324-5p	14	3.99846e-05
m2	miR-18a-3p	8	0.000329407
m2	RNU1-1	64	0
m2	VTRNA2-1	5	3.12543e-06
m2	RNY5	5	2.48865e-05
m2	VTRNA1-1	4	0.000405253
m2	BCYRN1	3	5.75425e-05
m2	miR-423-3p	10	0.0005274
m2	miR-615-3p	27	2.67408e-12
m2	miR-4529-5p	3	0.00266275
m2	miR-6888-5p	4	0.00345642
m2	miR-19b-3p	25	0.000294708
m2	miR-3163	7	0.00265304
m2	miR-1909-3p	6	0.000271658
m2	miR-331-3p	9	0.000734675
m2	miR-632	3	0.00815052
m2	PDK3	4	0.00160727
m2	miR-3064	4	0.000492032
m2	CABIN1	3	0.00318983
m2	miR-3940-3p	3	0.00916619
m2	miR-6080	4	1.05372e-05
m2	UBXN8	5	2.54285e-06
m2	MAP3K14	4	0.00021026
m2	MAL2	6	8.74193e-06
m2	POLDIP2	6	6.28425e-05
m2	miR-4641	3	0.00916619
m2	miR-5006	2	8.02288e-05
m2	miR-4690	2	0.00418347
m2	VPS11	4	1.97904e-06
m2	SPPL2B	6	3.97721e-11
m2	miR-4685	2	8.02288e-05
m2	RECQL4	3	8.166e-05
m2	miR-5010	3	7.12888e-07
m2	SNORD90	6	3.59829e-09
m2	SNORD2	4	0.000296382
m2	DANCR	5	2.48865e-05
m2	TTLL7-IT1	2	0.000239261
m2	SNHG6	5	3.19245e-05
m2	LINC00094	7	4.25085e-09
m2	MIAT	4	6.87502e-05
m2	ERVK3-1	3	0.00242093
m2	SNORD12C	4	0.000236632
m2	SNORD117	4	0.000186073
m2	SCARNA7	4	0.000405253
m2	SNORD87	3	0.00409297
m2	SNORD80	5	4.04153e-05
m2	LINC00184	2	0.00277083
m2	PSMG3-AS1	5	1.1462e-09
m2	PTENP1	5	1.34561e-08
m2	WDR7-OT1	3	7.03471e-06
m2	LINC00319	4	4.88057e-05
m2	RNU4-2	4	0.000265301
m2	SNORD65	3	0.00551711
m2	RNU2-6P	4	3.12813e-08
m2	NKAPP1	3	0.00197932
m2	DLEU2	6	3.36495e-06
m2	FTX	5	9.15897e-06
m2	MMP24-AS1	5	1.34561e-08
m2	RMRP	7	1.95515e-07
m2	TERC	3	0.00591382
m2	OLMALINC	6	2.23958e-06
m2	MIR99AHG	6	4.30484e-08
m2	SNHG9	3	0.00266275
m2	SNORD118	4	0.00121816
m2	SNHG8	2	0.00216787
m2	SNORD45B	4	0.000236632
m2	SNORD35B	6	1.2348e-06
m2	FAM13A-AS1	3	2.83265e-06
m2	SNORD12B	6	2.23958e-06
m2	RNF216-IT1	2	8.02288e-05
m2	SNORA77	4	0.000645883
m2	RNU6ATAC	4	0.00121816
m2	SNORD42B	3	0.00720457
m2	RNU7-1	4	0.000163959
m2	SNORA48	4	0.000591281
m2	SNORD14B	3	0.00318983
m2	SNORD45A	4	9.40513e-05
m2	LINC00641	4	2.94773e-06
m2	RNU5A-8P	4	1.2683e-06
m2	SNORD81	3	0.00591382
m2	SNORD1A	4	0.000540038
m2	SNORD3A	2	0.00780045
m2	TPT1-AS1	3	7.03471e-06
m2	SNORD3B-2	3	0.00036623
m2	SNORD93	5	1.44461e-05
m2	RNU2-3P	3	2.42965e-05
m2	SNORD97	5	9.15897e-06
m2	SNHG5	5	6.25597e-05
m2	CCAT1	5	3.29888e-10
m2	OTUD6B-AS1	4	0.00021026
m2	STARD4-AS1	3	2.83265e-06
m2	SNORD32A	3	0.00477289
m2	SNORD19B	3	0.00513686
m2	SCARNA2	4	0.000447143
m2	ARHGAP5-AS1	3	0.00125553
m2	SNORA62	3	0.00477289
m2	SNORD79	3	0.00513686
m2	ZNF37BP	6	5.6971e-08
m2	SNORA55	3	0.00266275
m2	TAPT1-AS1	3	7.12888e-07
m2	LINC00668	4	6.30056e-09
m2	SNORD98	3	0.000967982
m2	HOTAIR	5	3.19245e-05
m2	SNORD12	3	0.004425
m2	SCARNA15	3	0.00197932
m2	PCBP1-AS1	4	9.31841e-08
m2	RNU2-2P	3	8.166e-05
m2	EPB41L4A-AS1	4	1.97904e-06
m2	ZFAS1	4	0.000591281
m2	ENTPD1-AS1	3	7.03471e-06
m2	PTCHD3P1	5	3.03427e-09
m2	LINC00313	3	0.00159171
m2	LINC01194	2	0.00499062
m2	MCM3AP-AS1	4	7.66361e-07
m2	OIP5-AS1	7	4.49856e-11
m2	TMEM191A	2	0.00998524
m2	TRAF3IP2-AS1	4	2.15901e-07
m2	LINC00842	2	0.000239261
m2	MID1IP1-AS1	2	8.02288e-05
m2	SNORD84	4	3.12813e-08
m2	SNORD53	3	2.42965e-05
m2	SNHG3	4	5.8776e-06
m2	PHKA2-AS1	5	5.53849e-11
m2	PRRT3-AS1	3	2.83265e-06
m2	LINC00630	5	1.63412e-06
m2	DYX1C1-CCPG1	6	3.97721e-11
m2	CBR3-AS1	3	7.03471e-06
m2	ANKRD10-IT1	3	0.00291896
m2	NDUFB2-AS1	2	0.000239261
m2	RN7SL648P	2	8.02288e-05
m2	GABPB1-AS1	7	1.34781e-12
m2	PTOV1-AS1	2	0.000239261
m2	KTN1-AS1	3	0.00141736
m2	RNU6-14P	2	8.02288e-05
m2	FGD5-AS1	4	4.22795e-06
m2	SNORD22	5	2.18543e-05
m2	BCDIN3D-AS1	3	2.83265e-06
m2	C9orf106	2	8.02288e-05
m2	CDKN2B-AS1	4	2.19722e-05
m2	CCDC183-AS1	4	3.12813e-08
m2	HCG17	2	0.00216787
m2	TEN1-CDK3	3	1.39762e-05
m2	TTN-AS1	4	7.66361e-07
m2	RNU6-39P	3	7.12888e-07
m2	RNA5SP202	2	0.0011752
m2	ILF3-AS1	3	2.83265e-06
m2	MAGI1-IT1	2	8.02288e-05
m2	LIMD1-AS1	3	7.12888e-07
m2	SEC24B-AS1	3	2.83265e-06
m2	TSTD3	3	7.12888e-07
m2	KDM4A-AS1	3	2.83265e-06
m2	C1RL-AS1	3	7.03471e-06
m2	WAC-AS1	3	3.86171e-05
m2	TBC1D3P1-DHX40P1	2	0.000475689
m2	WDFY3-AS2	3	0.000441776
m2	DLGAP1-AS1	2	0.000239261
m2	LINC00667	5	3.03427e-09
m2	FER1L4	2	0.000239261
m2	IPO9-AS1	2	8.02288e-05
m2	H1FX-AS1	2	8.02288e-05
m2	GNG12-AS1	2	0.000239261
m2	LINC00689	4	6.30056e-09
m2	CECR7	3	2.83265e-06
m2	BOLA3-AS1	4	4.28768e-07
m2	LINC00342	3	2.83265e-06
m2	LINC00562	2	0.000239261
m2	LINC00176	2	0.000475689
m2	LINC00857	2	0.000475689
m2	ZNRD1-AS1	4	7.66361e-07
m2	SEMA6A-AS1	3	7.03471e-06
m2	HOXA11-AS	4	5.8157e-05
m2	GNAS-AS1	2	0.000475689
m2	NOP14-AS1	3	7.12888e-07
m2	DIP2A-IT1	2	8.02288e-05
m2	SH3BP5-AS1	3	7.03471e-06
m2	NEXN-AS1	3	7.12888e-07
m2	TMPO-AS1	3	1.39762e-05
m2	ZBED3-AS1	2	0.000475689
m2	PRR7-AS1	2	8.02288e-05
m2	PINK1-AS	5	3.03427e-09
m2	RN7SKP202	2	8.02288e-05
m2	ACTA2-AS1	2	8.02288e-05
m2	RN7SKP76	3	7.03471e-06
m2	TTC28-AS1	3	7.03471e-06
m2	HLCS-IT1	2	8.02288e-05
m2	MIR497HG	3	7.03471e-06
m2	PSMD6-AS2	3	7.12888e-07
m2	RN7SKP30	2	0.000239261
m2	LINC00243	3	7.12888e-07
m2	NPPA-AS1	4	9.31841e-08
m2	SLX1A-SULT1A3	2	8.02288e-05
m2	THRB-IT1	3	2.83265e-06
m2	NSUN6	4	3.12813e-08
m2	SRRM2-AS1	5	1.1462e-09
m2	CRYM-AS1	2	8.02288e-05
m2	RNU2-5P	2	0.000788125
m2	DHRS4-AS1	2	0.00163556
m2	MAP3K14-AS1	2	0.000475689
m2	INTS6-AS1	3	1.39762e-05
m2	MANEA-AS1	3	7.12888e-07
m2	LINC00467	2	0.0011752
m2	IQCH-AS1	3	7.03471e-06
m2	DNAJC27-AS1	2	8.02288e-05
m2	SNAI3-AS1	4	9.31841e-08
m2	RNU4ATAC16P	2	8.02288e-05
m2	RNU6-2	2	0.000788125
m2	APTR	3	7.03471e-06
m2	KIF9-AS1	2	0.000788125
m2	PAN3-AS1	3	7.03471e-06
m2	ENTPD3-AS1	3	2.83265e-06
m2	ST7-AS1	3	2.83265e-06
m2	TM4SF19-AS1	2	8.02288e-05
m2	NUTM2A-AS1	4	9.31841e-08
m2	SMYD3-IT1	2	8.02288e-05
m2	RNA5SP259	2	8.02288e-05
m2	TCL6	2	8.02288e-05
m2	RN7SL535P	2	8.02288e-05
m2	HCP5	2	0.000239261
m2	RNU6-60P	2	8.02288e-05
m2	miR-433-3p	14	0.0023812
m2	miR-558	4	0.00989006
m2	miR-524-5p	5	0.00949566
m2	miR-520d-5p	6	0.00156253
m2	miR-1278	3	0.00815052
m2	miR-1296-5p	7	1.80454e-05
m2	miR-92b-3p	18	0.00489539
m2	miR-363-3p	20	0.000491936
m2	miR-183-5p	18	0.00168089
m2	miR-876-5p	13	0.00557341
m2	miR-202-3p	22	0.000835051
m2	miR-3167	5	0.00773739
m2	miR-543	22	0.000502523
m2	miR-375	14	0.00316496
m2	miR-1180-3p	3	0.0097005
m2	miR-496	13	0.0049033
m2	miR-411-5p	11	0.00262292
m2	miR-455-5p	14	8.56093e-05
m2	miR-3973	4	0.00817563
m2	miR-671-5p	5	0.00191618
m2	miR-4282	6	0.00359291
m2	miR-3133	5	0.00602136
m2	miR-448	19	0.00539332
m2	miR-3682-3p	3	0.00141736
m2	miR-145-5p	16	0.00269762
m2	miR-3622b-5p	5	0.000610796
m2	miR-302e	18	0.00601499
m2	miR-330-5p	11	0.00352985
m2	miR-6864-3p	5	0.0049244
m2	miR-4786-5p	6	0.000663879
m2	miR-7703	8	0.000220149
m2	miR-1827	10	0.0007942
m2	miR-6747-3p	7	0.004414
m2	miR-1273g-3p	7	0.00218626
m2	miR-4793-3p	7	0.000854832
m2	miR-185-5p	18	0.00235216
m2	miR-208a-3p	9	0.00324875
m2	miR-33a-5p	18	0.00115036
m2	miR-326	12	0.0075841
m2	miR-513b-5p	4	0.00310732
m2	miR-5190	3	0.00377659
m2	miR-199b-5p	13	0.00647246
m2	let-7a-5p	23	0.00150291
m2	miR-526a	6	0.00713451
m2	miR-661	7	0.00189375
m2	miR-30c-2-3p	7	0.0065075
m2	miR-4459	8	0.00285821
m2	miR-548x-5p	5	0.00684176
m2	miR-6512-3p	7	0.00295214
m2	miR-30b-3p	10	0.00025806
m2	miR-6808-5p	8	0.0019986
m2	miR-6513-5p	7	0.00200686
m2	miR-193a-5p	2	0.00680033
m2	miR-4257	6	0.00162106
m2	miR-2467-3p	7	0.000253639
m2	miR-33b-5p	14	0.00563193
m2	miR-577	4	0.00466174
m2	miR-141-3p	24	9.07207e-06
m2	miR-197-3p	13	0.00484003
m2	miR-518c-3p	5	0.00081706
m2	miR-346	10	0.00245901
m2	miR-4326	3	0.0076689
m2	miR-4650-5p	3	0.00219322
m2	UHRF1	4	0.000296382
m2	SEC22B	4	0.000765644
m2	THUMPD3-AS1	4	9.31841e-08
m2	LINC00152	5	7.69585e-07
m2	HCG18	5	9.15897e-06
m2	SNORD5	4	0.000236632
m2	THAP9-AS1	4	4.28768e-07
m2	SNORD18C	3	0.00219322
m2	SNORA4	3	0.00141736
m2	SNORD58A	4	0.00021026
m2	SNHG16	6	7.88547e-10
m2	CRHR1-IT1	5	1.03823e-07
m2	SNORD19	3	0.00409297
m2	SNORD34	3	0.00291896
m2	SNORD30	3	0.00377659
m2	SNORA33	3	0.004425
m2	RNU11	3	0.00347562
m2	VTRNA1-2	3	0.00377659
m2	SNORD35A	3	0.00266275
m2	SNORD63	4	0.000831048
m2	SNORD92	3	2.42965e-05
m2	RNA5SP353	2	0.000239261
m2	RNU12	4	0.000591281
m2	SNORD45C	4	1.2683e-06
m2	RNU5E-6P	5	1.1462e-09
m2	LPP-AS2	4	6.30056e-09
m2	RNY3	3	0.00159171
m2	miR-6788-5p	8	0.00128581
m2	miR-100-5p	8	0.0016748
m2	miR-887-5p	9	0.000186324
m2	miR-647	4	0.000143807
m2	miR-3689a-3p	8	0.00470777
m2	miR-3689c	14	1.96231e-07
m2	miR-1587	3	0.00242093
m2	SCARNA14	3	0.00219322
m2	LINC00324	3	0.004425
m2	SNORD47	3	0.00675739
m2	CTC-338M12.4	2	0.000475689
m2	CARMN	2	0.00499062
m2	LINC00339	5	7.78434e-06
m2	SNORD14E	3	0.00242093
m2	SNORD57	3	0.00159171
m2	SCARNA9	5	2.44899e-08
m2	LENG8-AS1	3	7.12888e-07
m2	SCARNA13	4	0.000236632
m2	MLLT4-AS1	3	0.000841521
m2	UBXN7-AS1	2	8.02288e-05
m2	SNORD55	3	2.42965e-05
m2	THAP7-AS1	2	0.000239261
m2	RNA5S9	2	0.000475689
m2	RNU6ATAC2P	3	7.12888e-07
m2	WWTR1-IT1	2	8.02288e-05
m2	miR-561-3p	4	0.0088359
m2	miR-548ax	3	0.0097005
m2	miR-548aw	5	0.00662973
m2	miR-1233-5p	5	0.00107128
m2	miR-296-3p	12	0.000809471
m2	miR-6780a-5p	11	3.33766e-05
m2	miR-6833-5p	3	0.00815052
m2	miR-6730-5p	3	0.004425
m2	miR-4482-3p	3	0.00815052
m2	miR-7159-3p	3	0.0076689
m2	miR-6744-5p	3	0.00159171
m2	miR-30c-1-3p	8	0.00215163
m2	miR-1273h-5p	9	0.000815891
m2	miR-4261	3	0.00632719
m2	miR-4477a	5	0.00304615
m2	miR-944	4	0.00560545
m2	miR-548ai	3	0.00632719
m2	miR-3672	5	0.00397739
m2	miR-6812-5p	3	0.00291896
m2	miR-4277	3	0.00291896
m2	miR-4536-3p	2	0.00216787
m2	miR-2110	4	0.00850157
m2	miR-3190-3p	4	0.00560545
m2	miR-3147	3	0.00409297
m2	H19	3	0.00125553
m2	miR-3689e	3	0.00141736
m2	miR-4695-5p	5	0.00821445
m2	miR-125b-2	2	0.00277083
m2	SCAMP1	4	0.00785801
m2	miR-1229-3p	5	0.00292734
m2	miR-92a-1	3	0.00242093
m2	miR-4321	2	0.00586331
m2	miR-3687-1	2	0.00216787
m2	let-7f-1	2	0.00277083
m2	miR-4709	4	6.87502e-05
m2	miR-181a-1	2	0.00418347
m2	miR-181a-2	3	0.00125553
m2	SLC38A3	2	0.00163556
m2	MATN1-AS1	2	0.000475689
m2	LINC00271	2	0.0011752
m2	PYY2	2	0.00277083
m2	SNORD36C	3	0.00242093
m2	SNORA2B	3	0.00125553
m2	SNORD89	3	0.00318983
m2	LINC00304	2	0.00163556
m2	RN7SKP173	2	8.02288e-05
m2	SNORD25	4	0.000296382
m2	SNORD105B	3	0.00377659
m2	SNORD91A	3	0.00141736
m2	RPL29P2	2	0.00344312
m2	LINC00511	2	0.000239261
m2	SNORD50A	3	0.00409297
m2	LBX2-AS1	3	2.83265e-06
m2	LINC00173	2	0.00998524
m2	SNORA9	3	0.0076689
m2	WWTR1-AS1	3	0.00242093
m2	ZDHHC8P1	2	0.00998524
m2	EXTL3-AS1	3	7.03471e-06
m2	SNORD66	4	0.000591281
m2	SIK3-IT1	3	2.83265e-06
m2	SNORA74A	3	0.00219322
m2	SNHG10	4	0.00021026
m2	LINC00205	2	0.000788125
m2	HOTTIP	3	0.000441776
m2	DAPK1-IT1	2	8.02288e-05
m2	TMEM51-AS1	2	8.02288e-05
m2	RASAL2-AS1	2	0.000475689
m2	SNORD116-29	2	0.000788125
m2	TP73-AS1	4	7.66361e-07
m2	FOXD2-AS1	3	5.75425e-05
m2	OPLAH	2	8.02288e-05
m2	EPS15P1	2	0.000239261
m2	RNA5-8SP4	2	0.000788125
m2	LIFR-AS1	3	7.12888e-07
m2	LINC00323	2	0.0011752
m2	SNORD116-26	2	0.000788125
m2	LINC00607	2	8.02288e-05
m2	SNORA69	3	0.00197932
m2	HAGLR	2	0.00216787
m2	LINC00521	3	7.12888e-07
m2	SNORD91B	3	0.00141736
m2	LINC00106	2	8.02288e-05
m2	SNORD116-20	2	0.000239261
m2	SNORD116-11	2	0.000475689
m2	LINC00475	3	0.000967982
m2	SNORD111	3	0.00377659
m2	LINC00665	4	1.2683e-06
m2	SOS1-IT1	2	0.000475689
m2	RAB11B-AS1	3	2.83265e-06
m2	FLG-AS1	2	0.00163556
m2	FBXL19-AS1	2	0.000788125
m2	COX10-AS1	3	7.12888e-07
m2	FOXN3-AS1	2	8.02288e-05
m2	CASC2	3	0.000841521
m2	AATK-AS1	2	8.02288e-05
m2	SBF2-AS1	2	8.02288e-05
m2	STK4-AS1	2	0.000239261
m2	PLCB1-IT1	3	7.12888e-07
m2	SNHG14	2	0.000239261
m2	RN7SKP184	2	8.02288e-05
m2	RNA5-8SP5	3	2.83265e-06
m2	SNORD116-15	2	0.000788125
m2	LINC00663	2	8.02288e-05
m2	LINC00659	2	0.000239261
m2	KLF7-IT1	2	8.02288e-05
m2	ERI3-IT1	2	8.02288e-05
m2	LINC00707	3	2.83265e-06
m2	SNORD116-5	2	0.000475689
m2	FAM95B1	2	8.02288e-05
m2	LINC00672	2	8.02288e-05
m2	FAM225A	2	0.00163556
m2	SNORD116-22	2	0.000239261
m2	DBH-AS1	2	8.02288e-05
m2	ENO1-IT1	2	0.000239261
m2	SNORD116-3	2	0.000475689
m2	CD99P1	2	0.000788125
m2	SNORD115-33	2	8.02288e-05
m2	FOXP1-IT1	3	2.83265e-06
m2	HOXC-AS3	2	0.000239261
m2	ZNF503-AS2	2	0.000788125
m2	SNORD3C	2	0.000475689
m2	AGAP1-IT1	3	2.83265e-06
m2	LINC00680	2	0.000239261
m2	SNORD116-24	2	0.000475689
m2	MIR22HG	3	5.75425e-05
m2	BRWD1-IT2	2	8.02288e-05
m2	FAM157B	2	8.02288e-05
m2	ANKRD44-IT1	2	8.02288e-05
m2	ATP1A1-AS1	2	0.000239261
m2	MIR924HG	2	0.000239261
m2	SZT2-AS1	2	8.02288e-05
m2	FLNB-AS1	2	0.000475689
m2	CACNA2D3-AS1	2	8.02288e-05
m2	SNORD116-2	2	8.02288e-05
m2	SPAG5-AS1	2	8.02288e-05
m2	AMMECR1-IT1	2	8.02288e-05
m2	LINC00601	2	8.02288e-05
m2	SNX29P2	2	8.02288e-05
m2	LINC00856	2	8.02288e-05
m2	APCDD1L-AS1	3	7.12888e-07
m2	RNU4ATAC14P	2	8.02288e-05
m2	ZNF346-IT1	2	0.000239261
m2	PDCD4-AS1	3	7.12888e-07
m2	SNORD109A	2	8.02288e-05
m2	RC3H1-IT1	2	8.02288e-05
m2	RN7SKP23	2	8.02288e-05
m2	LINC00639	2	8.02288e-05
m2	LINC00514	2	8.02288e-05
m2	MIR181A2HG	2	8.02288e-05
m2	LOC101929566	2	8.02288e-05
m2	LINC00565	2	8.02288e-05
m2	SIX3-AS1	2	8.02288e-05
m2	FAM138E	2	8.02288e-05
m2	miR-4738-3p	4	0.000366241
m2	miR-6805-3p	3	0.00916619
m2	miR-580-5p	3	0.00720457
m2	RNY1	3	0.00197932
m2	miR-6723	4	2.94773e-06
m2	miR-92a-2	2	0.00277083
m2	SEMA3B	2	0.00780045
m2	miR-19b-2	2	0.00277083
m2	RPPH1	3	0.00551711
m2	LINC00341	2	0.000788125
m2	ADPGK-AS1	2	8.02288e-05
m2	HLA-F-AS1	2	0.000239261
m2	NUTM2D	2	0.000239261
m2	PSORS1C3	2	0.00163556
m2	LINC00670	2	8.02288e-05
m2	MIR137HG	2	0.000475689
m2	GS1-124K5.11	3	2.83265e-06
m2	LINC00539	2	8.02288e-05
m2	ZMIZ1-AS1	2	8.02288e-05
m2	HELLPAR	2	0.00216787
m2	miR-487b-3p	5	0.00329417
m2	miR-6804-5p	3	0.00916619
m2	miR-6510-5p	3	0.00916619
m2	CLUHP3	3	0.00197932
m2	A1BG-AS1	2	0.000475689
m2	LINC00174	2	0.00163556
m2	miR-6738-3p	3	0.00864958
m2	miR-4720	2	0.00886248
m2	ZNF205-AS1	2	0.000475689
m2	TUNAR	2	8.02288e-05
m3	miR-383-3p	6	0.00437794
m3	miR-488-3p	15	0.00107524
m3	miR-136-5p	13	0.00273764
m3	miR-370-3p	10	0.00415491
m3	miR-511-5p	8	0.0049844
m3	miR-599	12	0.000718969
m3	miR-424-5p	22	0.000306549
m3	miR-107	17	0.00907475
m3	RN7SL1	4	4.58626e-07
m3	BCYRN1	3	2.69456e-05
m3	miR-421	21	6.19265e-06
m3	miR-590-3p	29	0.000782582
m3	miR-505-3p	11	0.00899566
m3	miR-138-5p	10	0.00821659
m3	miR-514b-5p	3	0.00510369
m3	miR-542-3p	13	0.000622783
m3	miR-134-5p	14	7.03946e-05
m3	miR-128-3p	17	0.00414578
m3	miR-4422	4	0.00109877
m3	miR-324-5p	10	0.000944764
m3	miR-18a-3p	9	7.5689e-06
m3	miR-5093	3	0.00808927
m3	miR-3686	4	0.000269271
m3	miR-212-5p	4	0.00169222
m3	UCN2	2	4.81622e-05
m3	miR-15a-5p	22	0.000441236
m3	miR-103a-3p	18	0.00561524
m3	miR-4662b	3	0.00355491
m3	miR-15b-5p	24	0.00017378
m3	miR-186-5p	30	9.07914e-06
m3	miR-615-3p	15	1.39147e-05
m3	miR-504-5p	10	0.000600649
m3	miR-125b-5p	14	0.000327778
m3	miR-221-3p	18	0.000198259
m3	miR-187-3p	9	0.000164304
m3	FENDRR	30	0.000350608
m3	miR-16-5p	21	0.00483411
m3	miR-6808-5p	6	0.00836563
m3	miR-6747-3p	6	0.00509453
m3	miR-4526	3	0.00233428
m3	miR-3660	3	0.00482177
m3	miR-10a-5p	12	0.0010828
m3	miR-381-3p	18	0.00241386
m3	miR-497-5p	18	0.0092424
m3	miR-10b-5p	10	0.0032622
m3	miR-376b-3p	12	0.00286758
m3	miR-376a-3p	15	2.79497e-05
m3	miR-31-5p	13	0.00791604
m3	miR-450a-5p	6	0.00678103
m3	miR-494-3p	19	0.00122104
m3	miR-423-5p	6	0.00066911
m3	miR-6729-5p	3	0.00311279
m3	RNU1-1	13	1.9532e-07
m3	miR-193b-3p	13	0.003195
m3	miR-484	13	4.415e-05
m3	miR-320a	22	0.000161584
m3	miR-340-3p	5	0.00137054
m3	miR-744-5p	8	0.000472981
m3	miR-652-3p	7	1.13147e-05
m3	miR-4537	4	0.00407895
m3	miR-1227-3p	4	0.00626442
m3	miR-17-3p	6	0.0033266
m3	miR-769-3p	6	3.0573e-05
m3	miR-324-3p	11	2.78803e-06
m3	miR-4736	4	0.00423757
m3	miR-300	17	0.00744059
m3	miR-1296-5p	4	0.00377387
m3	miR-6790-3p	5	0.00502123
m3	miR-1260b	6	0.00106136
m3	miR-1303	4	0.00885047
m3	miR-3200-3p	3	0.000953736
m3	miR-431-5p	12	0.000697496
m3	miR-548b-5p	4	0.00626442
m3	miR-548aj-3p	5	0.0043855
m3	miR-1257	3	0.00700271
m3	miR-3065-5p	3	0.00886569
m3	miR-4522	3	0.00926971
m3	miR-10b-3p	4	0.000205584
m4	miR-340-5p	26	2.04495e-06
m4	miR-320b	14	0.00209505
m4	miR-34c-5p	17	0.000170677
m4	miR-320d	18	7.87418e-06
m4	miR-19a-3p	26	1.11958e-08
m4	miR-18a-5p	12	0.00463457
m4	miR-539-5p	18	0.000253968
m4	miR-6810-3p	3	0.00168174
m4	miR-195-5p	18	0.000518568
m4	miR-103a-3p	22	3.13971e-06
m4	miR-18b-5p	12	0.00158355
m4	miR-448	15	0.00107787
m4	miR-19b-3p	19	8.70103e-05
m4	miR-449a	16	0.000439017
m4	miR-371a-5p	17	1.13268e-06
m4	miR-422a	9	0.00451682
m4	miR-6516-5p	6	0.000682986
m4	FENDRR	25	0.000424553
m4	miR-544a	18	2.2236e-06
m4	miR-17-5p	23	7.5309e-05
m4	miR-30a-5p	21	2.21775e-05
m4	miR-1297	12	0.00820915
m4	miR-190a-5p	11	0.00154679
[truncated: 513 more rows]
