# Supplementary material for: CUL1-Mediated Organelle Fission Pathway Inhibits the Development of Chronic Obstructive Pulmonary Disease
Source: Comput Math Methods Med. 2020 May 26;2020:5390107. doi: 10.1155/2020/5390107 (PMC7271281; doi:10.1155/2020/5390107)
Supplement: Supplementary Materials — Table S1: differential gene expression in disease samples. Table S2: functions and pathways of modular gene participation. Table S3: the ncRNA pivot that regulates modules. Table S4: the TF pivot that regulates modules. [file 5390107.f1.zip › Table S4. The TF-pivot that regulates modules.xlsx]

## Sheet: TF_Pivot_result_sort
Table S4. The TF-pivot that regulates modules
module	pivot	moduleLinks	Pvalue
m1	LEF1	2	0.00835534
m1	SMAD4	2	0.00674553
m10	MYC	2	0.00269504
m11	E2F1	4	0.001013
m11	E2F4	3	6.32267e-05
m11	KLF4	2	0.00882457
m11	KLF5	2	0.000932175
m13	NFKB1	8	0.00014535
m13	KLF2	2	0.0016882
m13	RELA	7	0.000964079
m13	SNAI2	3	5.72909e-05
m13	VHL	2	0.00565384
m14	E2F1	6	0.000301157
m14	TP53	6	0.000894384
m14	E2F4	3	0.000550621
m14	USF2	3	0.00449346
m14	MEN1	3	5.43431e-05
m14	RBL2	2	0.000303904
m14	CTBP1	2	0.000303904
m15	SNAI2	3	9.95388e-06
m15	VHL	2	0.00187235
m16	CDX2	2	0.00478178
m18	CDX2	3	0.000173821
m18	CREB1	3	0.00365132
m19	BRCA1	5	0.000158056
m19	ESR1	4	0.0051727
m19	AR	5	0.00154416
m19	HIF1A	4	0.00707551
m19	TFAP2C	2	0.00369621
m19	TP53	7	0.000644359
m19	ZNF24	2	0.00084592
m19	RB1	3	0.0028563
m19	SP1	12	0.000699601
m19	WT1	4	0.00180481
m19	EGR1	6	0.000133348
m19	EPAS1	2	0.00369621
m19	HOXB7	2	0.00369621
m19	NKX3-1	2	0.00369621
m19	PGR	3	0.00151858
m19	PTTG1	2	0.00837497
m19	TFAP2A	4	0.00404848
m19	HDAC5	2	0.00232709
m2	MYC	4	0.00268537
m2	SF1	2	0.00223863
m2	UPF1	2	3.51817e-05
m4	CUX1	2	0.000692338
m4	HOXB7	2	0.00110593
m4	YY1	4	0.000992749
m4	TFAP2A	4	0.00038477
m4	ATF1	2	0.00650024
m6	MYC	2	0.00269504
m9	BRCA1	4	0.00285253
m9	STAT1	9	1.239e-07
m9	CIITA	9	9.9557e-12
m9	RFX5	4	2.96785e-05
m9	RFXANK	4	1.35433e-05
m9	RFXAP	4	1.35433e-05
m9	ILF3	2	0.00223731
m9	IRF1	7	6.84156e-07
m9	IRF9	4	7.32372e-07
m9	STAT2	3	0.000172219
m9	IKBKB	2	0.00160882
m9	HDAC1	4	0.00631343
m9	HIVEP2	5	6.06354e-10
m9	MYC	5	0.00370485
m9	MYCN	7	2.80579e-07
m9	TRERF1	2	0.00223731
